# Supplementary material for: Expression and Variation of the Genes Involved in Rhizobium Nodulation in Red Clover
Source: Plants (Basel). 2022 Oct 28;11(21):2888. doi: 10.3390/plants11212888 (PMC9655500; doi:10.3390/plants11212888)
Supplement: Supplementary file 1 [file plants-11-02888-s001.zip]

Archive with 2 entries (2 files):
- DinkinsSupplemental ExcelFile_TpNodMP.xlsx
- plants-1956248-supplementary.pdf
