# Supplementary material for: Expression and Variation of the Genes Involved in Rhizobium Nodulation in Red Clover
Source: Plants (Basel). 2022 Oct 28;11(21):2888. doi: 10.3390/plants11212888 (PMC9655500; doi:10.3390/plants11212888)
Supplement: Supplementary file 1 [file plants-11-02888-s001.zip › DinkinsSupplemental ExcelFile_TpNodMP.xlsx]

## Sheet: Nod- > Nod+ DEGs
TpLocusID	Locus ID	Normalized read means NodM	Normalized read means NodP	Diff of (NodM)-(NodP) Log2	t-Statistic for Diff of Nod	Diff of Nod: -log10(p-value)	Locus ID	Lowest E-value BLAST2 Medtr Proteins	MedtrLocus	Description Medtr	Lowest E-value BLAST2 TAIR	TAIR Gene	TAIR Symbols	Description TAIR
Tp4g123881501	LOC123881501	3344.38	1276.97	1.38902	4.3281	2.30637	LOC123881501	0	Medtr8g071130.1	pinoresinol-lariciresinol_reductase-like_protein	2.41e-150	AT1G32100.1	ATPRR1, PRR1	pinoresinol reductase 1
Tp4g123881637	LOC123881637	39.0316	12.3672	1.65812	7.83795	3.64227	LOC123881637	0	Medtr8g079010.1	extra-large_GTP-binding_protein	0	AT2G23460.1	XLG1, ATXLG1	extra-large G-protein 1
Tp4g123881724	LOC123881724	393.361	108.405	1.85943	6.81582	3.3105	LOC123881724	0	Medtr5g075630.1	receptor-like_kinase	0	AT5G58300.2		Leucine-rich repeat protein kinase family protein
Tp4g123881772	LOC123881772	162.957	79.7635	1.03069	6.15575	3.07426	LOC123881772	0	Medtr5g069710.1	MYB_transcription_factor_MYB51	2.2e-80	AT2G38090.1		Duplicated homeodomain-like superfamily protein
Tp4g123881773	LOC123881773	71.9084	21.6651	1.73079	4.04221	2.1684	LOC123881773	0	Medtr5g071780.1	disease_resistance_protein_RGA4	1.17e-100	AT3G14470.1		NB-ARC domain-containing disease resistance protein
Tp4g123881781	LOC123881781	113.3	36.9124	1.61796	6.24385	3.1069	LOC123881781		not available			not available
Tp1g123881852	LOC123881852	31.6301	2.72565	3.53663	7.55927	3.55555	LOC123881852	6.63e-112	Medtr1g106470.1	transcription_factor		not available
Tp1g123881860	LOC123881860	10.2196	2.17304	2.23355	4.21547	2.25265	LOC123881860	7.31e-124	Medtr1g106470.1	transcription_factor		not available
Tp4g123881877	LOC123881877	39.1982	9.55816	2.03598	4.68973	2.47343	LOC123881877	6.96e-161	Medtr4g116300.1	PLATZ_transcription_factor_family_protein	2.11e-109	AT2G12646.1		PLATZ transcription factor family protein
Tp4g123882048	LOC123882048	1080.49	401.795	1.42715	6.56227	3.22197	LOC123882048	0	Medtr0148s0080.1	S-locus_lectin_kinase_family_protein	4.04e-143	AT4G03230.1		S-locus lectin protein kinase family protein
Tp4g123882100	LOC123882100	94.9502	35.3361	1.42603	4.41451	2.34704	LOC123882100	1.15e-34	Medtr4g120160.1	DUF581_family_protein	8.78e-22	AT5G49120.1		Protein of unknown function (DUF581)
Tp4g123882123	LOC123882123	414.822	195.662	1.08413	5.11974	2.66179	LOC123882123	0	Medtr4g119810.1	xyloglucan_galactosyltransferase_KATAMARI-like_protein		not available
Tp4g123882196	LOC123882196	245.079	89.9861	1.44548	4.22438	2.25693	LOC123882196	0	Medtr5g081410.1	RHO_guanyl-nucleotide_exchange_factor	1.53e-74	AT5G05940.1	ATROPGEF5, ROPGEF5	ROP guanine nucleotide exchange factor 5
Tp4g123882218	LOC123882218	360.095	132.692	1.4403	8.29757	3.77976	LOC123882218	0	Medtr5g092150.1	cytochrome_P450_family_protein	1.89e-108	AT5G36110.1	CYP716A1	cytochrome P450, family 716, subfamily A, polypeptide 1
Tp4g123882255	LOC123882255	114.164	27.3058	2.06383	6.82281	3.3129	LOC123882255	1.77e-46	Medtr5g091690.1	hypothetical_protein	8.67e-16	AT2G42870.1	PAR1, HLH1	phy rapidly regulated 1
Tp4g123882296	LOC123882296	2313.1	912.088	1.34258	4.0078	2.15144	LOC123882296	0	Medtr5g090940.1	disease_resistance_protein_(TIR-NBS-LRR_class)	1.07e-103	AT5G17680.1		disease resistance protein (TIR-NBS-LRR class), putative
Tp4g123882469	LOC123882469	62.6068	10.8305	2.53122	4.12175	2.20732	LOC123882469	3.01e-117	Medtr5g083960.1	LOB_domain_protein	2.99e-19	AT2G40470.1	LBD15, ASL11	LOB domain-containing protein 15
Tp1g123882670	LOC123882670	387.564	68.2025	2.50654	7.65605	3.58596	LOC123882670	0	Medtr1g105495.1	xyloglucan_endotransglucosylase/hydrolase_family_protein	2.1e-165	AT1G11545.1	XTH8	xyloglucan endotransglucosylase/hydrolase 8
Tp5g123882801	LOC123882801	48.0665	5.9134	3.02297	4.81253	2.52833	LOC123882801	5.94e-157	Medtr2g437600.1	hypothetical_protein	1e-26	AT4G20190.1		unknown protein
Tp1g123882979	LOC123882979	256.702	54.3501	2.23974	7.38196	3.49896	LOC123882979	3.76e-119	Medtr1g104840.1	hypothetical_protein	8.23e-33	AT5G19340.1		unknown protein
Tp5g123883014	LOC123883014	16466	6455.56	1.35088	4.70783	2.48158	LOC123883014	0	Medtr2g036650.1	plasma_membrane_H+-ATPase	3.93e-38	AT4G30190.2	HA2	H(+)-ATPase 2
Tp5g123883031	LOC123883031	116.57	56.1841	1.05296	5.90702	2.98016	LOC123883031	0	Medtr8g017270.1	metallo-hydrolase/oxidoreductase_superfamily_protein		not available
Tp5g123883060	LOC123883060	96.8184	19.1706	2.33639	4.26336	2.27559	LOC123883060		not available		2.74e-89	AT1G54150.1		E3 Ubiquitin ligase family protein
Tp5g123883462	LOC123883462	498.694	144.952	1.78258	6.94242	3.35372	LOC123883462	0	Medtr8g027200.1	P-loop_nucleoside_triphosphate_hydrolase_superfamily_protein,_putative	3.31e-133	AT2G46620.1		P-loop containing nucleoside triphosphate hydrolases superfamily protein
Tp5g123883491	LOC123883491	262.56	89.7251	1.54906	6.89357	3.33712	LOC123883491	1.48e-148	Medtr8g024520.1	RNA-binding_(RRM/RBD/RNP_motif)_family_protein	2.27e-60	AT2G46780.1		RNA-binding (RRM/RBD/RNP motifs) family protein
Tp5g123883548	LOC123883548	315.528	122.817	1.36125	4.29838	2.29228	LOC123883548	0	Medtr8g012970.1	cytochrome_P450_family_88_protein	3.63e-121	AT2G32440.2	KAO2	ent-kaurenoic acid hydroxylase 2
Tp5g123883890	LOC123883890	503.075	172.317	1.54571	4.79204	2.51923	LOC123883890	0	Medtr4g105370.1	LRR_receptor-like_kinase_family_protein	0	AT5G56040.1		Leucine-rich receptor-like protein kinase family protein
Tp1g123884044	LOC123884044	100.827	22.8167	2.14371	4.81553	2.52966	LOC123884044	2.8e-99	Medtr1g024085.1	SAUR-like_auxin-responsive_family_protein	9.12e-46	AT1G75590.1		SAUR-like auxin-responsive protein family
Tp5g123884162	LOC123884162	767.698	361.772	1.08546	9.42232	4.09026	LOC123884162	5.68e-141	Medtr6g084920.1	C-8,7_sterol_isomerase,_putative	3.41e-89	AT1G20050.1	HYD1	C-8,7 sterol isomerase
Tp5g123884250	LOC123884250	196.552	81.8726	1.26346	4.87481	2.55583	LOC123884250	0	Medtr6g027660.1	cationic_amino_acid_transporter_2,_vacuolar_protein	0	AT1G58030.1	CAT2	cationic amino acid transporter 2
Tp5g123884272	LOC123884272	1412.56	636.654	1.14973	4.56279	2.41572	LOC123884272	0	Medtr4g106870.1	1-deoxy-D-xylulose_5-phosphate_reductoisomerase	0	AT5G62790.1	DXR, PDE129	1-deoxy-D-xylulose 5-phosphate reductoisomerase
Tp1g123884342	LOC123884342	99.0768	28.2214	1.81176	4.2953	2.29081	LOC123884342	0	Medtr1g115175.1	aluminum_activated_malate_transporter	9.84e-117	AT4G17970.1	ALMT12, ATALMT12	aluminum-activated, malate transporter 12
Tp5g123884512	LOC123884512	607.71	249.942	1.28179	6.3793	3.15639	LOC123884512	0	Medtr8g014790.1	LRR_receptor-like_kinase	2.13e-57	AT1G05700.1		Leucine-rich repeat transmembrane protein kinase protein
Tp5g123884567	LOC123884567	1263.01	128.255	3.29978	5.08984	2.64903	LOC123884567	0	Medtr2g437380.1	2OG-Fe(II)_oxygenase_family_oxidoreductase	5.86e-65	AT3G21420.1		2-oxoglutarate (2OG) and Fe(II)-dependent oxygenase superfamily protein
Tp5g123884599	LOC123884599	21460.8	5035.63	2.09146	4.94733	2.58757	LOC123884599	2.63e-50	Medtr4g101280.1	Lipid_transfer_protein	4.39e-35	AT4G12510.1		Bifunctional inhibitor/lipid-transfer protein/seed storage 2S albumin superfamily protein
Tp5g123884610	LOC123884610	16715.3	3369.27	2.31066	4.609	2.43684	LOC123884610	1.17e-55	Medtr4g108150.1	Lipid_transfer_protein	9.76e-25	AT2G45180.1		Bifunctional inhibitor/lipid-transfer protein/seed storage 2S albumin superfamily protein
Tp5g123884616	LOC123884616	4632.84	2140.32	1.11407	4.13478	2.21366	LOC123884616	6.74e-133	Medtr8g023060.1	tubby_C_2_protein	6.77e-44	AT3G14260.1		Protein of unknown function (DUF567)
Tp5g123884660	LOC123884660	119.725	42.6069	1.49057	4.22624	2.25782	LOC123884660	2.68e-78	Medtr8g013650.1	zinc_finger,_C3HC4_type_(RING_finger)_protein	6.38e-29	AT3G25030.2		RING/U-box superfamily protein
Tp5g123884683	LOC123884683	457.379	222.866	1.03721	4.00235	2.14874	LOC123884683	3.2e-166	Medtr4g109920.1	isoaspartyl_peptidase/L-asparaginase	4.31e-165	AT5G08100.1		N-terminal nucleophile aminohydrolases (Ntn hydrolases) superfamily protein
Tp5g123884769	LOC123884769	157.523	42.0619	1.90497	6.96537	3.36148	LOC123884769	0	Medtr8g010590.1	non-specific_phospholipase_C4	1.39e-144	AT3G03530.1	NPC4	non-specific phospholipase C4
Tp5g123884777	LOC123884777	16.2721	3.97563	2.03314	5.74052	2.9155	LOC123884777	9.17e-64	Medtr6g088425.1	AP2_domain_class_transcription_factor	3.99e-16	AT3G16280.1		Integrase-type DNA-binding superfamily protein
Tp5g123884837	LOC123884837	476.446	213.881	1.15551	4.3817	2.33165	LOC123884837	1.77e-177	Medtr6g023590.1	short-chain_alcohol_dehydrogenase	2.42e-44	AT2G47140.1		NAD(P)-binding Rossmann-fold superfamily protein
Tp5g123884890	LOC123884890	12.6067	4.51692	1.48078	4.77116	2.50994	LOC123884890	5.77e-93	Medtr4g105170.1	lateral_organ_boundaries_(LOB)_domain_protein	4.16e-59	AT5G63090.4	LOB	Lateral organ boundaries (LOB) domain family protein
Tp5g123885069	LOC123885069	19.3669	2.29627	3.07623	4.38713	2.3342	LOC123885069	0	Medtr8g006260.1	UDP-glucosyltransferase_family_protein	5.8e-136	AT4G01070.1	GT72B1, UGT72B1	UDP-Glycosyltransferase superfamily protein
Tp5g123885102	LOC123885102	17.7986	4.0531	2.13466	5.32545	2.74815	LOC123885102	0	Medtr4g062190.1	3-ketoacyl-CoA_synthase-like_protein	0	AT2G28630.1	KCS12	3-ketoacyl-CoA synthase 12
Tp1g123885111	LOC123885111	26.5781	5.06025	2.39296	4.00606	2.15058	LOC123885111	0	Medtr1g083520.1	pectinesterase/pectinesterase_inhibitor	1.69e-49	AT4G02330.1	ATPMEPCRB	Plant invertase/pectin methylesterase inhibitor superfamily
Tp5g123885130	LOC123885130	606.337	230.043	1.39822	4.51778	2.39501	LOC123885130	1.93e-104	Medtr6g092790.1	phospholipase_A2_family_protein	4.21e-67	AT2G06925.1	ATSPLA2-ALPHA, PLA2-ALPHA	Phospholipase A2 family protein
Tp5g123885185	LOC123885185	20.6916	2.30004	3.16932	4.24275	2.26573	LOC123885185	0	Medtr6g088320.1	xyloglucan_endotransglucosylase/hydrolase_family_protein	6.01e-110	AT4G28850.1	XTH26, ATXTH26	xyloglucan endotransglucosylase/hydrolase 26
Tp5g123885239	LOC123885239	14.9558	2.14535	2.80142	13.3894	4.9688	LOC123885239	6.12e-130	Medtr8g009190.1	RING_zinc_finger_protein,_putative	1.42e-35	AT3G60220.1	ATL4, TL4	TOXICOS EN LEVADURA 4
Tp5g123885316	LOC123885316	163.87	54.0002	1.60151	6.81897	3.31158	LOC123885316	0	Medtr8g027385.1	kinesin_light_chain	0	AT4G10840.1		Tetratricopeptide repeat (TPR)-like superfamily protein
Tp5g123885370	LOC123885370	4697.74	2178.58	1.10858	6.17586	3.08174	LOC123885370	0	Medtr6g086300.1	cytosolic_aldehyde_dehydrogenase	0	AT3G24503.1	ALDH2C4, ALDH1A, REF1	aldehyde dehydrogenase 2C4
Tp5g123885371	LOC123885371	1127.89	550.765	1.03411	6.04482	3.03265	LOC123885371	0	Medtr6g092720.1	ectonucleotide_pyrophosphatase/phosphodiesterase	0	AT4G29680.1		Alkaline-phosphatase-like family protein
Tp5g123885502	LOC123885502	36.1618	4.77375	2.92127	5.02668	2.62193	LOC123885502	2.3e-71	Medtr4g104870.1	hypothetical_protein	3.26e-15	AT4G24700.1		unknown protein
Tp5g123885593	LOC123885593	395.225	179.718	1.13694	4.73732	2.49482	LOC123885593	0	Medtr8g009073.1	UDP-glucosyltransferase_family_protein	2.49e-157	AT4G01070.1	GT72B1, UGT72B1	UDP-Glycosyltransferase superfamily protein
Tp5g123885621	LOC123885621	152.268	26.9701	2.49718	5.02067	2.61934	LOC123885621		not available			not available
Tp5g123885644	LOC123885644	156.348	68.9406	1.18134	4.15989	2.22584	LOC123885644	0	Medtr2g034810.1	DUF4378_domain_protein	7.01e-41	AT3G58650.1		unknown protein
Tp5g123885723	LOC123885723	164.413	59.697	1.46159	5.89987	2.97741	LOC123885723	0	Medtr8g031000.1	bestrophin-like_protein	1.42e-156	AT3G61320.1		Bestrophin-like protein
Tp5g123885784	LOC123885784	1286.83	397.893	1.69336	4.60899	2.43683	LOC123885784	4.28e-147	Medtr8g027345.1	myb_transcription_factor	1.26e-38	AT3G13540.1	ATMYB5, MYB5	myb domain protein 5
Tp5g123885791	LOC123885791	140.798	62.9472	1.16141	4.63321	2.44786	LOC123885791	0	Medtr6g023390.1	inactive_LRR_receptor-like_kinase	0	AT5G14210.1		Leucine-rich repeat protein kinase family protein
Tp5g123885871	LOC123885871	303.063	102.596	1.56264	3.99587	2.14554	LOC123885871	4.03e-93	Medtr2g436340.1	hypothetical_protein	4.15e-17	AT3G06870.1		proline-rich family protein
Tp1g123886006	LOC123886006	469.736	196.551	1.25694	4.09787	2.19568	LOC123886006	0	Medtr1g021570.1	adenine_nucleotide_alpha_hydrolase-like_domain_kinase	1.9e-179	AT3G13690.1		Protein kinase protein with adenine nucleotide alpha hydrolases-like domain
Tp5g123886013	LOC123886013	17.3068	3.36317	2.36344	4.19238	2.24154	LOC123886013	3.19e-47	Medtr6g075360.1	hypothetical_protein		not available
Tp5g123886019	LOC123886019	100.427	22.2306	2.17553	5.16487	2.68094	LOC123886019	0	Medtr8g028460.1	methyltransferase_domain_protein,_putative	0	AT4G01240.1		S-adenosyl-L-methionine-dependent methyltransferases superfamily protein
Tp5g123886051	LOC123886051	11.5735	2.8885	2.00243	5.89565	2.97579	LOC123886051	3.68e-142	Medtr1g097300.1	NAC_transcription_factor-like_protein	3.33e-90	AT1G34190.1	anac017, NAC017	NAC domain containing protein 17
Tp1g123886296	LOC123886296	55.6611	13.4467	2.04941	5.61842	2.8672	LOC123886296	0	Medtr8g020780.1	DUF594_family_protein	2.66e-61	AT5G45540.1		Protein of unknown function (DUF594)
Tp1g123886788	LOC123886788	1749.42	678.53	1.36639	4.22186	2.25572	LOC123886788	0	Medtr1g023120.1	beta-like_galactosidase	0	AT1G45130.1	BGAL5	beta-galactosidase 5
Tp5g123886834	LOC123886834	401.857	104.615	1.94159	6.07763	3.04502	LOC123886834	6.36e-55	Medtr4g101310.1	protease_inhibitor/seed_storage/LTP_family_protein	2.58e-22	AT4G12510.1		Bifunctional inhibitor/lipid-transfer protein/seed storage 2S albumin superfamily protein
Tp5g123886878	LOC123886878	48.0521	18.5005	1.37703	6.3706	3.15324	LOC123886878	0	Medtr4g104790.1	PPR_containing_plant_protein	0	AT3G48250.1		Pentatricopeptide repeat (PPR) superfamily protein
Tp5g123887036	LOC123887036	39.0322	4.33743	3.16975	4.62066	2.44215	LOC123887036	1.2e-118	Medtr8g027345.1	myb_transcription_factor	1.4e-60	AT5G49330.1	MYB111, ATMYB111, PFG3	myb domain protein 111
Tp5g123887102	LOC123887102	402.859	150.069	1.42465	4.75629	2.5033	LOC123887102	0	Medtr8g030850.1	RHO_guanyl-nucleotide_exchange_factor	0	AT4G00460.2	ATROPGEF3, ROPGEF3	RHO guanyl-nucleotide exchange factor 3
Tp5g123887115	LOC123887115	198.093	39.8297	2.31426	7.46046	3.52415	LOC123887115	0	Medtr4g104760.1	protein_phosphatase_2c,_putative	1.7e-80	AT4G12690.2		Plant protein of unknown function (DUF868)
Tp5g123887156	LOC123887156	436.378	113.284	1.94564	6.4542	3.18341	LOC123887156	0	Medtr3g075120.1	adenine/guanine_permease_AZG2-like_protein	0	AT5G50300.1	AZG2, ATAZG2	Xanthine/uracil permease family protein
Tp5g123887208	LOC123887208	101.775	28.7066	1.82593	7.55933	3.55557	LOC123887208		not available		3.18e-52	AT4G19990.1	FRS1	FAR1-related sequence 1
Tp5g123887386	LOC123887386	2891.25	945.487	1.61256	4.97326	2.59883	LOC123887386	7.15e-56	Medtr6g082280.1	hypothetical_protein	8.03e-13	AT4G05030.1		Copper transport protein family
Tp1g123887515	LOC123887515	80.8426	12.8917	2.64867	4.77139	2.51004	LOC123887515	0	Medtr1g050328.1	transmembrane_amino_acid_transporter_family_protein	5.48e-110	AT2G39130.1		Transmembrane amino acid transporter family protein
Tp6g123888037	LOC123888037	162.253	71.0588	1.19116	6.05005	3.03463	LOC123888037	0	Medtr7g059285.1	LRR_receptor-like_kinase_family_protein	0	AT5G48940.1		Leucine-rich repeat transmembrane protein kinase family protein
Tp6g123888076	LOC123888076	221.786	100.11	1.14759	4.27283	2.28011	LOC123888076	0	Medtr7g058530.1	Serine/Threonine_kinase,_plant-type_protein	6.87e-85	AT4G00340.1	RLK4	receptor-like protein kinase 4
Tp6g123888154	LOC123888154	241.329	71.938	1.74618	5.11892	2.66143	LOC123888154	1.07e-168	Medtr7g083870.1	short-chain_dehydrogenase/reductase	1.51e-105	AT3G26770.1		NAD(P)-binding Rossmann-fold superfamily protein
Tp6g123888254	LOC123888254	2156.57	928.378	1.21595	4.60467	2.43486	LOC123888254	0	Medtr7g088825.1	peptide/nitrate_transporter	0	AT1G68570.1		Major facilitator superfamily protein
Tp6g123888311	LOC123888311	183.461	73.7405	1.31494	4.08322	2.18853	LOC123888311	0	Medtr7g091290.2	kinesin_motor_catalytic_domain_protein	0	AT3G10310.1		P-loop nucleoside triphosphate hydrolases superfamily protein with CH (Calponin Homology) domain
Tp6g123888331	LOC123888331	144.06	62.6769	1.20067	4.28774	2.28722	LOC123888331	0	Medtr7g091520.1	S-adenosylmethionine-dependent_methyltransferase	3.83e-89	AT2G41380.1		S-adenosyl-L-methionine-dependent methyltransferases superfamily protein
Tp6g123888407	LOC123888407	1083.22	308.922	1.81	6.07394	3.04363	LOC123888407	0	Medtr7g067080.1	MYB_transcription_factor_MYB51	1.09e-110	AT2G38090.1		Duplicated homeodomain-like superfamily protein
Tp6g123888419	LOC123888419	134.479	56.5074	1.25087	6.75197	3.28846	LOC123888419	0	Medtr7g066780.1	anion_transporter_4,_putative	0	AT2G38060.1	PHT4;2	phosphate transporter 4;2
Tp6g123888444	LOC123888444	188.806	84.6647	1.15707	4.32786	2.30626	LOC123888444	0	Medtr7g065880.1	DUF3527_domain_protein	6.45e-62	AT5G01030.2		Protein of unknown function (DUF3527)
Tp6g123888621	LOC123888621	315.718	126.748	1.31667	4.16087	2.22631	LOC123888621	0	Medtr7g076220.1	armadillo/beta-catenin-like_repeat_protein	1.27e-107	AT2G45720.2		ARM repeat superfamily protein
Tp6g123888701	LOC123888701	1594.25	314.033	2.34389	4.01757	2.15626	LOC123888701	0	Medtr7g011350.1	phosphate_transporter_PHO1-like_protein	0	AT3G29060.1		EXS (ERD1/XPR1/SYG1) family protein
Tp6g123888731	LOC123888731	1283.56	419.7	1.61272	7.67691	3.59248	LOC123888731	0	Medtr7g018200.1	NSP-interacting_kinase-like_protein	0	AT5G16000.1	NIK1	NSP-interacting kinase 1
Tp6g123888776	LOC123888776	1365.71	268.699	2.34558	4.31505	2.30019	LOC123888776	0	Medtr7g100050.1	nodulin_MtN21/EamA-like_transporter_family_protein	1.58e-153	AT2G37460.1		nodulin MtN21 /EamA-like transporter family protein
Tp6g123889023	LOC123889023	53.5382	16.6219	1.68749	4.15875	2.22529	LOC123889023	8.17e-106	Medtr7g087610.1	EF_hand_calcium-binding_family_protein	1.71e-100	AT3G43810.1	CAM7	calmodulin 7
Tp6g123889108	LOC123889108	19.4725	3.77811	2.3657	5.4853	2.81367	LOC123889108	0	Medtr7g108900.1	pectinesterase/pectinesterase_inhibitor	2.89e-168	AT4G02330.1	ATPMEPCRB	Plant invertase/pectin methylesterase inhibitor superfamily
Tp6g123889134	LOC123889134	16.1461	5.43986	1.56954	5.35139	2.75888	LOC123889134	5.47e-160	Medtr7g062220.1	WRKY_family_transcription_factor	1.13e-45	AT5G43290.1	WRKY49, ATWRKY49	WRKY DNA-binding protein 49
Tp6g123889138	LOC123889138	28.3796	7.19475	1.97984	5.85463	2.95996	LOC123889138	4.05e-158	Medtr7g062220.1	WRKY_family_transcription_factor	8.89e-44	AT5G43290.1	WRKY49, ATWRKY49	WRKY DNA-binding protein 49
Tp6g123889143	LOC123889143	31.6179	10.9183	1.53399	4.44309	2.36038	LOC123889143	0	Medtr7g062360.1	aspartic_proteinase_nepenthesin	4.64e-158	AT5G02190.1	EMB24, ATASP38, PCS1	Eukaryotic aspartyl protease family protein
Tp6g123889235	LOC123889235	438.195	128.805	1.76638	6.20193	3.09142	LOC123889235	0	Medtr8g028875.1	transmembrane_protein,_putative	0	AT2G46060.1		transmembrane protein-related
Tp6g123889346	LOC123889346	760.269	356.382	1.09309	5.11347	2.65911	LOC123889346	0	Medtr0044s0180.1	peptidyl_serine_alpha-galactosyltransferase	0	AT3G01720.1		unknown protein
Tp6g123889480	LOC123889480	76.7806	19.0406	2.01166	5.86074	2.96233	LOC123889480	0	Medtr7g063090.1	transferring_glycosyl_group_transferase	0	AT2G37730.1		Protein of unknown function (DUF604)
Tp6g123889663	LOC123889663	8.37631	2.97762	1.49215	4.10361	2.19848	LOC123889663	0	Medtr7g115300.1	malectin/receptor-like_kinase_family_protein	0	AT5G28680.1	ANX2	Malectin/receptor-like protein kinase family protein
Tp6g123889761	LOC123889761	366.443	149.599	1.29249	4.03073	2.16276	LOC123889761	4.83e-57	Medtr7g083120.2	plant_integral_membrane_protein	1.44e-16	AT4G25040.1		Uncharacterised protein family (UPF0497)
Tp6g123889840	LOC123889840	193.727	30.0085	2.69058	4.95806	2.59223	LOC123889840	2.02e-139	Medtr8g024680.1	methyltransferase,_putative	1.7e-115	AT1G01180.1		S-adenosyl-L-methionine-dependent methyltransferases superfamily protein
Tp6g123889877	LOC123889877	150.847	12.8622	3.55188	4.73563	2.49406	LOC123889877	0	Medtr7g070940.1	UDP-glucosyltransferase_family_protein	1.66e-106	AT2G15490.3	UGT73B4	UDP-glycosyltransferase 73B4
Tp6g123889966	LOC123889966	10.4738	2.75844	1.92486	6.32178	3.13548	LOC123889966	0	Medtr7g072410.1	regulator_of_chromosome_condensation_(RCC1)_family_protein	0	AT4G14368.1		Regulator of chromosome condensation (RCC1) family protein
Tp6g123890328	LOC123890328	416.064	101.58	2.03419	4.76272	2.50617	LOC123890328	0	Medtr7g105850.1	eukaryotic_aspartyl_protease_family_protein	7.15e-137	AT3G52500.1		Eukaryotic aspartyl protease family protein
Tp6g123890337	LOC123890337	17.3624	5.04975	1.78168	8.25742	3.76801	LOC123890337	1.53e-112	Medtr7g105780.1	ovate_transcriptional_repressor	2.81e-33	AT5G04820.1	ATOFP13, OFP13	ovate family protein 13
Tp6g123890410	LOC123890410	893.703	357.346	1.32247	4.64866	2.45487	LOC123890410	0	Medtr7g104130.1	drug_resistance_transporter-like_ABC_domain_protein	0	AT2G36380.1	PDR6, ATPDR6	pleiotropic drug resistance 6
Tp6g123890440	LOC123890440	374.772	42.6056	3.1369	4.00917	2.15212	LOC123890440	0	Medtr7g103450.1	cytochrome_P450_family_protein	3.8e-140	AT3G52970.1	CYP76G1	cytochrome P450, family 76, subfamily G, polypeptide 1
Tp6g123890559	LOC123890559	87.7367	20.8073	2.07609	5.13088	2.66652	LOC123890559	4.12e-59	Medtr7g093220.1	hypothetical_protein	5.73e-20	AT2G42110.1		unknown protein
Tp6g123890631	LOC123890631	33.6314	4.9187	2.77346	4.05246	2.17344	LOC123890631	1.13e-149	Medtr4g083660.1	polygalacturonase	8.21e-171	AT2G43890.1		Pectin lyase-like superfamily protein
Tp6g123890663	LOC123890663	693.051	276.498	1.32569	6.33335	3.1397	LOC123890663	6.31e-130	Medtr7g096090.1	auxin-responsive_AUX/IAA_family_protein	7.06e-93	AT4G14550.1	IAA14, SLR	indole-3-acetic acid inducible 14
Tp6g123890852	LOC123890852	139.706	53.9371	1.37304	4.11439	2.20374	LOC123890852	0	Medtr7g114300.1	cyclin-dependent_kinase	0	AT1G54610.2		Protein kinase superfamily protein
Tp6g123890870	LOC123890870	22.8956	9.67458	1.2428	4.08638	2.19007	LOC123890870	2.51e-154	Medtr5g027330.1	F-box_protein_interaction_domain_protein		not available
Tp6g123891139	LOC123891139	913.872	361.856	1.33658	9.23511	4.04092	LOC123891139	0	Medtr7g109210.1	CAZy_family_GT8_glycosyltransferase	0	AT3G62660.1	GATL7	galacturonosyltransferase-like 7
Tp6g123891141	LOC123891141	544.1	232.978	1.22368	4.25299	2.27064	LOC123891141	0	Medtr7g109200.1	cellulose_synthase-like_protein	0	AT1G02730.1	ATCSLD5, CSLD5, SOS6	cellulose synthase-like D5
Tp6g123891221	LOC123891221	66.3651	3.09247	4.42359	5.40433	2.78065	LOC123891221	0	Medtr4g081250.1	disease_resistance_protein_(TIR-NBS-LRR_class)	1.03e-139	AT5G17680.1		disease resistance protein (TIR-NBS-LRR class), putative
Tp6g123891240	LOC123891240	13.3676	3.09453	2.11095	5.48363	2.81299	LOC123891240	0	Medtr7g076080.1	homeobox_leucine_zipper_protein	0	AT4G00730.1	ANL2, AHDP	Homeobox-leucine zipper family protein / lipid-binding START domain-containing protein
Tp6g123891304	LOC123891304	59.9223	4.84318	3.62906	5.36768	2.76559	LOC123891304		not available		1.84e-22	AT1G67030.1	ZFP6	zinc finger protein 6
Tp6g123891313	LOC123891313	411.304	195.854	1.07043	5.45746	2.80236	LOC123891313	0	Medtr7g082270.1	sugar_porter_(SP)_family_MFS_transporter	0	AT5G16150.3	GLT1, PGLCT	plastidic GLC translocator
Tp6g123891456	LOC123891456	5180.22	2584.92	1.00289	4.08581	2.18979	LOC123891456	0	Medtr7g026230.1	actin-97	0	AT3G12110.1	ACT11	actin-11
Tp6g123891479	LOC123891479	241.736	18.2049	3.73103	4.00302	2.14908	LOC123891479	1.53e-102	Medtr7g024930.1	cysteine/histidine-rich_C1_domain_protein	3.22e-18	AT2G16050.1		Cysteine/Histidine-rich C1 domain family protein
Tp6g123891568	LOC123891568	1511.14	373.741	2.01553	6.8356	3.31729	LOC123891568	0	Medtr7g086420.1	receptor-like_kinase	0	AT3G03770.2		Leucine-rich repeat protein kinase family protein
Tp6g123891592	LOC123891592	108.386	10.5247	3.36432	8.36069	3.79813	LOC123891592	0	Medtr7g070940.1	UDP-glucosyltransferase_family_protein	1.66e-106	AT2G15490.3	UGT73B4	UDP-glycosyltransferase 73B4
Tp6g123891594	LOC123891594	298.046	51.8411	2.52337	4.17566	2.23347	LOC123891594	0	Medtr7g070940.1	UDP-glucosyltransferase_family_protein	1.66e-106	AT2G15490.3	UGT73B4	UDP-glycosyltransferase 73B4
Tp6g123891975	LOC123891975	16.6074	3.23989	2.35781	6.0752	3.04411	LOC123891975	0	Medtr7g068160.1	DUF247_domain_protein	1.78e-18	AT3G47250.3		Plant protein of unknown function (DUF247)
Tp6g123892393	LOC123892393	374.331	92.0615	2.02364	5.22386	2.70579	LOC123892393	2.22e-175	Medtr7g063260.1	NAD(P)-binding_rossmann-fold_protein	3.51e-104	AT5G06060.1		NAD(P)-binding Rossmann-fold superfamily protein
Tp6g123892552	LOC123892552	1252.69	303.794	2.04386	5.31371	2.74328	LOC123892552	0	Medtr7g021300.1	disease_resistance_response/dirigent-like_protein	8.48e-91	AT2G39430.1		Disease resistance-responsive (dirigent-like protein) family protein
Tp6g123892587	LOC123892587	97.48	39.172	1.31528	4.95458	2.59072	LOC123892587	0	Medtr7g107670.1	short-chain_dehydrogenase/reductase	1.39e-142	AT4G03140.1		NAD(P)-binding Rossmann-fold superfamily protein
Tp6g123892619	LOC123892619	38.4054	7.77623	2.30417	5.80347	2.94011	LOC123892619	7.32e-102	Medtr7g010300.1	homeobox_domain,_ZF-HD_class_protein	8.3e-51	AT3G28920.1	AtHB34, HB34, ZHD9	homeobox protein 34
Tp6g123892672	LOC123892672	24.9458	10.1212	1.30141	4.80568	2.52529	LOC123892672	0	Medtr7g088220.1	PQ-loop_protein/transmembrane_family_protein	2.51e-25	AT2G41050.1		PQ-loop repeat family protein / transmembrane family protein
Tp6g123892736	LOC123892736	1909.25	822.205	1.21543	6.88039	3.33262	LOC123892736	0	Medtr7g067450.1	auxin_influx_transporter	0	AT2G38120.1	AUX1, WAV5, PIR1, MAP1	Transmembrane amino acid transporter family protein
Tp6g123892831	LOC123892831	136.035	33.5803	2.01829	5.58143	2.85242	LOC123892831	1.33e-163	Medtr7g074120.1	plant/F17O14-7_protein	1.2e-71	AT3G08600.1		Protein of unknown function (DUF1191)
Tp6g123892887	LOC123892887	3061.47	1317.42	1.21651	4.46924	2.37254	LOC123892887	0	Medtr7g102070.1	ABC_transporter_B_family_protein	0	AT2G36910.1	ATPGP1, PGP1, ABCB1	ATP binding cassette subfamily B1
Tp6g123892926	LOC123892926	4653.26	1655.57	1.49092	4.19906	2.24475	LOC123892926	0	Medtr7g101130.1	peptide_upstream_ORF_protein,_putative	3.57e-118	AT5G03190.2	CPUORF47	conserved peptide upstream open reading frame 47
Tp6g123892928	LOC123892928	524.538	252.609	1.05414	4.48618	2.3804	LOC123892928	7.51e-161	Medtr7g076670.1	phosphomannomutase_A1	1.77e-13	AT2G45790.1	ATPMM, PMM	phosphomannomutase
Tp6g123893005	LOC123893005	323.04	131.917	1.29208	4.32886	2.30673	LOC123893005	1.1e-72	Medtr7g082180.1	hypothetical_protein	3.56e-14	AT1G67050.1		unknown protein
Tp6g123893007	LOC123893007	36.3878	9.62751	1.91822	4.40523	2.34269	LOC123893007	0	Medtr7g092740.1	polygalacturonase_inhibitor	9.63e-116	AT5G06860.1	PGIP1, ATPGIP1	polygalacturonase inhibiting protein 1
Tp6g123893026	LOC123893026	22372	9561.95	1.22632	4.45888	2.36773	LOC123893026	0	Medtr7g017630.1	transmembrane_amino_acid_transporter_family_protein	0	AT3G30390.2		Transmembrane amino acid transporter family protein
Tp6g123893085	LOC123893085	20.9967	4.30877	2.28482	4.01755	2.15625	LOC123893085		not available		1.93e-154	AT3G60240.4	EIF4G, CUM2	eukaryotic translation initiation factor 4G
Tp6g123893102	LOC123893102	53.6297	20.5353	1.38492	3.98744	2.14136	LOC123893102	0	Medtr7g075900.1	subtilisin-like_serine_protease	0	AT1G01900.1	ATSBT1.1, SBTI1.1	subtilase family protein
Tp6g123893280	LOC123893280	82.7797	31.8076	1.37991	5.93825	2.99214	LOC123893280	2.96e-135	Medtr7g021270.1	hypothetical_protein	1.43e-20	AT5G13250.1		RING finger protein
Tp7g123893688	LOC123893688	205.092	36.3545	2.49606	6.73092	3.28115	LOC123893688	7.06e-160	Medtr3g109760.1	GATA_transcription_factor,_putative	3.87e-79	AT5G25830.1	GATA12	GATA transcription factor 12
Tp7g123893735	LOC123893735	3463.95	1269.32	1.44836	4.11144	2.2023	LOC123893735	0	Medtr3g113970.1	tubulin_beta-1_chain	0	AT1G75780.1	TUB1	tubulin beta-1 chain
Tp7g123893855	LOC123893855	33.5525	9.12188	1.87902	5.40885	2.7825	LOC123893855	0	Medtr2g062850.1	AGC_family_Serine/Threonine_kinase_family_protein	0	AT1G79250.2	AGC1.7	AGC kinase 1.7
Tp7g123894133	LOC123894133	587.459	249.286	1.23669	3.97873	2.13705	LOC123894133	0	Medtr2g099990.1	C2H2-type_zinc_finger_protein	1.91e-100	AT1G55110.1	AtIDD7, IDD7	indeterminate(ID)-domain 7
Tp7g123894207	LOC123894207	1052.95	424.202	1.31162	8.34975	3.79495	LOC123894207	0	Medtr3g104990.1	mechanosensitive_ion_channel_family_protein	0	AT5G12080.3	MSL10, ATMSL10	mechanosensitive channel of small conductance-like 10
Tp7g123894231	LOC123894231	2656.37	651.322	2.02801	4.29651	2.29139	LOC123894231	0	Medtr3g104560.1	cytochrome_P450_family_protein	0	AT2G26170.2	CYP711A1	cytochrome P450, family 711, subfamily A, polypeptide 1
Tp7g123894235	LOC123894235	509.833	45.4293	3.48833	4.77542	2.51183	LOC123894235	1.34e-63	Medtr3g104510.1	glutaredoxin-C1_protein	4.13e-40	AT4G33040.1		Thioredoxin superfamily protein
Tp7g123894289	LOC123894289	9.07149	2.45583	1.88513	6.5958	3.23383	LOC123894289	5.11e-178	Medtr3g103080.1	carboxy-terminal_domain_cyclin	2.44e-40	AT4G37630.2	CYCD5;1	cyclin d5;1
Tp7g123894462	LOC123894462	219.785	106.47	1.04565	4.81335	2.52869	LOC123894462	1.72e-99	Medtr7g006210.1	GPI-GlcNAc_transferase_complex,_PIG-H_component	4.25e-56	AT4G35530.1		phosphatidylinositolglycan-related
Tp7g123894475	LOC123894475	13068	3486.24	1.9063	4.37846	2.33013	LOC123894475	0	Medtr8g046240.1	cytochrome_P450_family_protein	5.84e-57	AT3G61040.2	CYP76C7	cytochrome P450, family 76, subfamily C, polypeptide 7
Tp7g123894694	LOC123894694	38.5445	6.63826	2.53765	4.27375	2.28055	LOC123894694	3.38e-174	Medtr2g090265.1	expansin-like_protein_B1	1.81e-107	AT4G28250.1	ATEXPB3, EXPB3, ATHEXP BETA 1.6	expansin B3
Tp7g123894753	LOC123894753	196.205	94.3173	1.05677	5.97982	3.00801	LOC123894753		not available			not available
Tp7g123894941	LOC123894941	178.703	28.0668	2.67063	4.80849	2.52654	LOC123894941	3.45e-143	Medtr2g013010.1	polyphenoloxidase		not available
Tp7g123894981	LOC123894981	100.997	18.4407	2.45335	6.01852	3.02271	LOC123894981	0	Medtr2g072530.1	F-box/RNI/FBD-like_domain_protein	2.45e-35	AT3G14710.1		RNI-like superfamily protein
Tp7g123895114	LOC123895114	520.249	89.4432	2.54016	4.37534	2.32866	LOC123895114	4.12e-86	Medtr2g090900.1	bZIP_family_transcription_factor	3.66e-54	AT3G58120.1	ATBZIP61, BZIP61	Basic-leucine zipper (bZIP) transcription factor family protein
Tp7g123895125	LOC123895125	166.729	56.2499	1.56758	5.56608	2.84626	LOC123895125	4.18e-177	Medtr2g078620.1	hypothetical_protein		not available
Tp7g123895141	LOC123895141	39.6602	10.4838	1.91953	4.4061	2.34309	LOC123895141	1.95e-59	Medtr2g078780.1	chilling-induced_protein,_putative		not available
Tp7g123895149	LOC123895149	363.9	141.373	1.36404	4.9019	2.56772	LOC123895149	0	Medtr2g078960.1	MATE_efflux_family_protein	0	AT3G23560.1	ALF5	MATE efflux family protein
Tp7g123895165	LOC123895165	195.758	21.333	3.19791	4.11941	2.20619	LOC123895165	1.07e-174	Medtr2g085160.2	UDP-sugar_transporter-like_protein	1.55e-114	AT4G32272.1		Nucleotide/sugar transporter family protein
Tp7g123895247	LOC123895247	1398.94	624.224	1.1642	4.04704	2.17078	LOC123895247	0	Medtr2g014560.1	LRR_receptor-like_kinase_family_protein	3.93e-83	AT1G28440.1	HSL1	HAESA-like 1
Tp7g123895399	LOC123895399	736.554	153.594	2.26167	4.06089	2.17758	LOC123895399	0	Medtr0181s0030.1	cytochrome_P450_family_protein	1.21e-63	AT5G06900.1	CYP93D1	cytochrome P450, family 93, subfamily D, polypeptide 1
Tp7g123895629	LOC123895629	202.489	41.7396	2.27835	7.8824	3.65586	LOC123895629		not available			not available
Tp7g123895656	LOC123895656	84.7226	21.4055	1.98477	6.29242	3.12474	LOC123895656	2.13e-85	Medtr1g115225.1	LRR_receptor-like_kinase	3.64e-77	AT5G23400.1		Leucine-rich repeat (LRR) family protein
Tp7g123895810	LOC123895810	18.6156	2.11655	3.13672	5.06961	2.64038	LOC123895810	1.35e-38	Medtr2g041220.1	mechanosensitive_ion_channel_family_protein	0	AT3G19770.1	ATVPS9A, VPS9A, VPS9	Vacuolar sorting protein 9 (VPS9) domain
Tp7g123896033	LOC123896033	11.1226	4.47596	1.31322	4.48023	2.37764	LOC123896033	8.77e-63	Medtr8g043660.1	peptidoglycan-binding_LysM_domain_protein	7.29e-29	AT3G52790.1		peptidoglycan-binding LysM domain-containing protein
Tp7g123896286	LOC123896286	102.804	48.2264	1.092	4.04835	2.17142	LOC123896286	1.07e-149	Medtr2g025550.1	phosphatidate_cytidylyltransferase_family_protein	0	AT4G22340.1	CDS2	cytidinediphosphate diacylglycerol synthase 2
Tp1g123896646	LOC123896646	231.952	50.3207	2.2046	6.58021	3.22832	LOC123896646	2.76e-102	Medtr1g115515.1	disease_resistance-responsive,_dirigent_domain_protein	3.17e-19	AT2G28670.2		Disease resistance-responsive (dirigent-like protein) family protein
Tp7g123896871	LOC123896871	318.443	36.1933	3.13724	4.65685	2.45857	LOC123896871	0	Medtr3g072710.1	GRAS_family_transcription_factor	1.12e-132	AT4G08250.1		GRAS family transcription factor
Tp7g123896889	LOC123896889	1103.15	390.959	1.49654	12.0187	4.69626	LOC123896889	0	Medtr3g072870.1	auxin_influx_transporter	0	AT1G77690.1	LAX3	like AUX1 3
Tp7g123896965	LOC123896965	195.29	91.4853	1.094	4.96854	2.59679	LOC123896965	3.18e-161	Medtr3g074210.1	hypothetical_protein	9.28e-84	AT1G78110.1		unknown protein
Tp7g123896979	LOC123896979	8503.02	3514.19	1.27478	6.50287	3.20084	LOC123896979	0	Medtr3g074390.1	sugar_porter_(SP)_family_MFS_transporter	7.94e-176	AT1G34580.1		Major facilitator superfamily protein
Tp1g123897042	LOC123897042	106.365	20.9528	2.34381	6.51296	3.20444	LOC123897042	4.36e-70	Medtr1g102510.1	hydroxyproline-rich_glycoprotein_family_protein		not available
Tp7g123897049	LOC123897049	9.32272	2.05513	2.18152	4.81514	2.52949	LOC123897049	1.35e-105	Medtr0734s0010.1	FAR1-related_sequence_protein,_putative	3.01e-109	AT4G38180.1	FRS5	FAR1-related sequence 5
Tp7g123897164	LOC123897164	1388.59	647.237	1.10126	6.89951	3.33914	LOC123897164	0	Medtr2g102283.1	group_1_family_glycosyltransferase	0	AT3G15940.2		UDP-Glycosyltransferase superfamily protein
Tp7g123897224	LOC123897224	1523.19	575.678	1.40376	4.42095	2.35004	LOC123897224	0	Medtr2g101520.1	BHLH_transcription_factor-like_protein	8.93e-72	AT4G29100.1		basic helix-loop-helix (bHLH) DNA-binding superfamily protein
Tp7g123897235	LOC123897235	4474.2	1943.78	1.20276	6.05285	3.03569	LOC123897235	0	Medtr2g028580.1	LRR_receptor-like_kinase	0	AT5G49760.1		Leucine-rich repeat protein kinase family protein
Tp7g123897305	LOC123897305	360.837	157.23	1.19847	4.84203	2.54139	LOC123897305	0	Medtr2g087230.1	receptor_kinase_TMK1-like_protein	0	AT2G01820.1		Leucine-rich repeat protein kinase family protein
Tp7g123897391	LOC123897391	85.4086	30.127	1.50332	4.56175	2.41524	LOC123897391	0	Medtr3g113140.1	LRR_receptor-like_kinase	0	AT1G75640.1		Leucine-rich receptor-like protein kinase family protein
Tp7g123897472	LOC123897472	1944.28	212.393	3.19443	4.13855	2.21549	LOC123897472	1.3e-161	Medtr1g025420.1	pathogenesis-related_thaumatin_family_protein	5.92e-128	AT1G20030.2		Pathogenesis-related thaumatin superfamily protein
Tp1g123897484	LOC123897484	15.694	3.07074	2.35355	4.2717	2.27957	LOC123897484	0	Medtr1g018650.1	ubiquitin-protein_ligase,_putative	3.27e-24	AT2G38220.1		RING/U-box superfamily protein
Tp7g123897650	LOC123897650	34.7003	8.04648	2.10852	7.09839	3.4061	LOC123897650	0	Medtr8g035780.1	cytochrome_P450_family_protein	8.6e-48	AT2G44890.1	CYP704A1	cytochrome P450, family 704, subfamily A, polypeptide 1
Tp7g123897746	LOC123897746	12578.9	2392.95	2.39414	7.94447	3.67474	LOC123897746	3.77e-62	Medtr2g026760.1	Lipid_transfer_protein	1.58e-30	AT2G45180.1		Bifunctional inhibitor/lipid-transfer protein/seed storage 2S albumin superfamily protein
Tp7g123897779	LOC123897779	3784.43	349.384	3.43719	4.76621	2.50773	LOC123897779	0	Medtr3g072520.1	nodulin_MtN21/EamA-like_transporter_family_protein	2.83e-82	AT4G08290.1		nodulin MtN21 /EamA-like transporter family protein
Tp7g123897787	LOC123897787	3745.68	486.521	2.94465	4.96444	2.59501	LOC123897787	2.55e-111	Medtr2g023070.1	senescence_regulator	2.97e-49	AT1G11700.1		Protein of unknown function, DUF584
Tp7g123897811	LOC123897811	2228.77	541.544	2.0411	5.26658	2.72367	LOC123897811	9.19e-177	Medtr2g101870.1	late_embryogenesis_abundant_protein	4.87e-51	AT1G45688.1		unknown protein
Tp7g123897868	LOC123897868	730.416	237.569	1.62037	4.73671	2.49454	LOC123897868	1.21e-153	Medtr2g084230.1	myb-like_DNA-binding_domain,_shaqkyf_class_protein	5.92e-34	AT2G38300.1		myb-like HTH transcriptional regulator family protein
Tp7g123897954	LOC123897954	46.0406	16.2787	1.49993	4.55665	2.4129	LOC123897954	0	Medtr2g030510.1	TPR_repeat_protein,_putative	1.94e-89	AT4G20900.1	MS5, TDM1	Tetratricopeptide repeat (TPR)-like superfamily protein
Tp7g123898002	LOC123898002	73.2893	25.9188	1.49961	5.1904	2.69172	LOC123898002	0	Medtr2g062340.1	DUF946_family_protein	0	AT2G44260.1		Plant protein of unknown function (DUF946)
Tp7g123898064	LOC123898064	2342.25	922.654	1.34403	4.6712	2.46507	LOC123898064	4.62e-160	Medtr2g015500.1	GDSL_esterase/lipase_plant-like_protein	1.87e-113	AT5G45920.1		SGNH hydrolase-type esterase superfamily protein
Tp7g123898083	LOC123898083	22.6188	6.12138	1.88559	6.95075	3.35654	LOC123898083	0	Medtr2g018125.1	subtilisin-like_serine_protease	0	AT5G45650.1		subtilase family protein
Tp1g123898108	LOC123898108	7513.07	3112.99	1.2711	4.74886	2.49998	LOC123898108	0	Medtr1g019940.1	patatin-like_phospholipase	1.17e-176	AT2G26560.1	PLP2, PLA IIA, PLA2A	phospholipase A 2A
Tp7g123898112	LOC123898112	30.4638	9.29258	1.71294	5.8118	2.94335	LOC123898112	5.36e-42	Medtr2g101980.1	hypothetical_protein	1.11e-19	AT3G16070.1		unknown protein
Tp7g123898144	LOC123898144	1045.03	391.305	1.41718	5.38029	2.77078	LOC123898144	0	Medtr2g088400.1	MATE_efflux_family_protein	0	AT3G21690.1		MATE efflux family protein
Tp7g123898241	LOC123898241	210.612	3.42552	5.94212	5.67921	2.89134	LOC123898241	4.79e-32	Medtr2g089905.1	wound-responsive_family_protein	3.7e-22	AT4G10270.1		Wound-responsive family protein
Tp7g123898313	LOC123898313	153.133	51.2871	1.57812	5.34593	2.75662	LOC123898313	0	Medtr0291s0010.1	calcium-dependent_lipid-binding_(CaLB_domain)_family_protein	0	AT5G06850.1		C2 calcium/lipid-binding plant phosphoribosyltransferase family protein
Tp7g123898441	LOC123898441	31.2325	7.60332	2.03834	8.26296	3.76964	LOC123898441	0	Medtr8g035780.1	cytochrome_P450_family_protein	8.6e-48	AT2G44890.1	CYP704A1	cytochrome P450, family 704, subfamily A, polypeptide 1
Tp7g123898487	LOC123898487	179.165	17.1002	3.3892	5.8045	2.94051	LOC123898487	0	Medtr2g086700.1	capsanthin/capsorubin_synthase,_chromoplast_protein	0	AT3G10230.1	LYC	lycopene cyclase
Tp7g123898502	LOC123898502	440.803	152.294	1.53328	5.92143	2.9857	LOC123898502	1.75e-85	Medtr2g086740.1	plant_integral_membrane_protein	3.81e-42	AT2G36100.1		Uncharacterised protein family (UPF0497)
Tp7g123898522	LOC123898522	12.8544	3.37677	1.92855	4.00355	2.14934	LOC123898522	9.58e-106	Medtr3g106830.1	hypothetical_protein	2.35e-30	AT4G32270.1		Ubiquitin-like superfamily protein
Tp7g123898526	LOC123898526	6105.14	1977.9	1.62605	5.08445	2.64673	LOC123898526	0	Medtr2g088770.1	peroxidase_family_protein	1.41e-157	AT1G05260.1	RCI3, RCI3A	Peroxidase superfamily protein
Tp7g123898527	LOC123898527	1693.84	218.992	2.95135	8.31247	3.7841	LOC123898527	0	Medtr2g088770.1	peroxidase_family_protein	1.16e-153	AT1G05260.1	RCI3, RCI3A	Peroxidase superfamily protein
Tp7g123898547	LOC123898547	17.0564	3.57899	2.25269	4.89576	2.56503	LOC123898547	3.5e-113	Medtr2g096080.1	CCT_motif_protein	4.84e-25	AT5G41380.1		CCT motif family protein
Tp1g123898623	LOC123898623	35.9573	6.62167	2.44102	4.17716	2.23419	LOC123898623	0	Medtr1g097220.1	cytochrome_P450_family_78_protein	0	AT5G09970.1	CYP78A7	cytochrome P450, family 78, subfamily A, polypeptide 7
Tp7g123898646	LOC123898646	608.705	84.8444	2.84285	4.92203	2.57653	LOC123898646	0	Medtr2g088400.1	MATE_efflux_family_protein	5.06e-177	AT3G21690.1		MATE efflux family protein
Tp7g123898670	LOC123898670	283.61	116.426	1.2845	4.22806	2.25869	LOC123898670	0	Medtr8g461380.1	cationic_amino_acid_transporter	5.36e-97	AT1G17120.1	CAT8	cationic amino acid transporter 8
Tp7g123898738	LOC123898738	23.1676	3.21154	2.85077	5.684	2.89323	LOC123898738	1.92e-161	Medtr4g051515.1	E3_ubiquitin-protein_ligase_PUB23-like_protein	1.34e-84	AT2G35930.1	PUB23	plant U-box 23
Tp7g123898830	LOC123898830	3569.3	741.077	2.26794	8.39726	3.80872	LOC123898830	0	Medtr2g088770.1	peroxidase_family_protein	1.41e-157	AT1G05260.1	RCI3, RCI3A	Peroxidase superfamily protein
Tp7g123898833	LOC123898833	1123.74	95.9447	3.54996	6.75703	3.29021	LOC123898833	0	Medtr3g112120.1	cytochrome_P450_family_protein	0	AT1G19630.1	CYP722A1	cytochrome P450, family 722, subfamily A, polypeptide 1
Tp7g123898969	LOC123898969	8.95761	2.76269	1.69704	4.61698	2.44047	LOC123898969	1.34e-75	Medtr0015s0140.1	serine/threonine_phosphatase_family,_2C_domain_protein	2.1e-83	AT4G00231.1	MEE50	ARM repeat superfamily protein
Tp7g123898979	LOC123898979	16.655	4.32997	1.94353	4.45617	2.36647	LOC123898979	0	Medtr2g091155.1	transmembrane_protein,_putative	8.03e-102	AT4G18540.1		unknown protein
Tp1g123899001	LOC123899001	2901.8	1410.31	1.04094	5.95134	2.99714	LOC123899001	0	Medtr1g082840.1	nucleolar_GTPase,_putative	1.42e-80	AT1G54920.2		unknown protein
Tp7g123899025	LOC123899025	29.5043	10.5294	1.4865	6.04471	3.03262	LOC123899025	1.28e-106	Medtr7g096610.1	LOB_domain_protein		not available
Tp1g123899126	LOC123899126	468.673	129.995	1.85012	6.16406	3.07736	LOC123899126	8.4e-151	Medtr1g046490.1	disease_resistance-responsive,_dirigent_domain_protein	2.44e-105	AT3G24020.1		Disease resistance-responsive (dirigent-like protein) family protein
Tp7g123899143	LOC123899143	201.603	3.07913	6.03285	5.6107	2.86412	LOC123899143	4.79e-32	Medtr2g089905.1	wound-responsive_family_protein	3.7e-22	AT4G10270.1		Wound-responsive family protein
Tp7g123899195	LOC123899195	171.976	2.85988	5.91011	12.2729	4.74894	LOC123899195	0	Medtr2g090360.1	structural_constituent_of_cell_wall_protein,_putative	0	AT4G03550.1	ATGSL05, GSL05, ATGSL5, PMR4, GSL5	glucan synthase-like 5
Tp7g123899196	LOC123899196	98.7307	6.92482	3.83365	4.08016	2.18702	LOC123899196	0	Medtr2g069190.1	1-aminocyclopropane-1-carboxylate_oxidase-like_protein	1.5e-121	AT1G06620.1		2-oxoglutarate (2OG) and Fe(II)-dependent oxygenase superfamily protein
Tp7g123899254	LOC123899254	892.085	349.581	1.35155	5.6785	2.89106	LOC123899254	0	Medtr3g116060.1	tonoplast_monosaccharide_transporter_2	0	AT4G35300.4	TMT2	tonoplast monosaccharide transporter2
Tp7g123899333	LOC123899333	141.664	46.9827	1.59227	5.70017	2.89962	LOC123899333	0	Medtr2g084275.1	auxin-regulated_protein	1.73e-136	AT2G28150.1		Domain of unknown function (DUF966)
Tp7g123899434	LOC123899434	48.3012	20.0615	1.26763	4.02842	2.16162	LOC123899434	3.36e-87	Medtr2g101340.1	AP2_domain_class_transcription_factor	2.64e-146	AT4G35420.1	DRL1	dihydroflavonol 4-reductase-like1
Tp7g123899444	LOC123899444	450.587	64.1885	2.81142	7.33198	3.48281	LOC123899444	5.86e-94	Medtr2g087870.1	acid_phosphatase/vanadium-dependent_haloperoxidase	1.56e-76	AT3G21610.1		Acid phosphatase/vanadium-dependent haloperoxidase-related protein
Tp7g123899450	LOC123899450	154.857	57.7273	1.42361	7.3271	3.48123	LOC123899450	0	Medtr2g029180.1	triose-phosphate_transporter_family_protein	6.6e-171	AT5G17630.1		Nucleotide/sugar transporter family protein
Tp7g123899528	LOC123899528	117.6	57.7121	1.02694	4.09369	2.19364	LOC123899528	9.38e-105	Medtr2g024980.1	hypothetical_protein	9.44e-38	AT4G22190.1		unknown protein
Tp7g123899750	LOC123899750	406.249	82.6376	2.2975	4.982	2.60263	LOC123899750	0	Medtr2g087900.1	cellulose_synthase_H1-like_protein	3.02e-17	AT2G32540.1	ATCSLB04, CSLB04, ATCSLB4	cellulose synthase-like B4
Tp7g123899772	LOC123899772	1208.56	467.105	1.37148	5.29824	2.73686	LOC123899772	0	Medtr2g086070.1	gland-specific_fatty_acyl-CoA_reductase	0	AT4G33790.1	CER4, G7, FAR3	Jojoba acyl CoA reductase-related male sterility protein
Tp7g123899788	LOC123899788	2267.24	1125.9	1.00986	4.8234	2.53315	LOC123899788	0	Medtr2g103950.1	Pti1-like_kinase	8.75e-160	AT1G80080.1	TMM, AtRLP17	Leucine-rich repeat (LRR) family protein
Tp1g123899874	LOC123899874	17.7913	6.55829	1.43978	5.16113	2.67935	LOC123899874	3.02e-104	Medtr1g111640.1	ovate_transcriptional_repressor	3.42e-44	AT5G04820.1	ATOFP13, OFP13	ovate family protein 13
Tp7g123899962	LOC123899962	455.889	160.989	1.50172	4.00842	2.15175	LOC123899962	3.29e-104	Medtr2g097800.1	hypothetical_protein	4.05e-17	AT5G59050.1		unknown protein
Tp7g123900012	LOC123900012	340.999	46.388	2.87795	5.78536	2.93305	LOC123900012	2.32e-161	Medtr8g032770.1	DUF4378_domain_protein	1.4e-96	AT1G31710.1		Copper amine oxidase family protein
Tp7g123900167	LOC123900167	27.9096	4.68266	2.57536	5.22635	2.70684	LOC123900167	0	Medtr2g090230.1	regulator_of_Vps4_activity_in_the_MVB_pathway_protein	3.87e-48	AT2G14830.1		Regulator of Vps4 activity in the MVB pathway protein
Contig_025721041_g123900972	LOC123900972	110.722	2.63325	5.39395	9.10862	4.00708	LOC123900972	0	Medtr3g464190.1	sesquiterpene_synthase	1.53e-99	AT5G23960.2	TPS21	terpene synthase 21
NW_025721047g123901274	LOC123901274	43.49	11.8308	1.87814	5.51115	2.82414	LOC123901274	0	Medtr3g080190.1	glycosyl_hydrolase_family_9_protein	0	AT2G32990.1	AtGH9B8, GH9B8	glycosyl hydrolase 9B8
Tp1g123902172	LOC123902172	92.7722	28.8965	1.6828	4.94737	2.58758	LOC123902172	0	Medtr1g085980.1	DHHC-type_zinc_finger_protein	4.22e-160	AT4G01730.1		DHHC-type zinc finger family protein
Tp1g123902363	LOC123902363	633.652	117.191	2.43483	10.9896	4.4719	LOC123902363	0	Medtr1g064560.1	Serine/Threonine-kinase_CCR1-like_protein	0	AT3G09780.1	CCR1, ATCRR1	CRINKLY4 related 1
Tp1g123902415	LOC123902415	1390.58	473.123	1.5554	4.88049	2.55833	LOC123902415	0	Medtr1g075310.1	TPX2_(targeting_protein_for_Xklp2)_family_protein	1.32e-60	AT3G23090.1		TPX2 (targeting protein for Xklp2) protein family
Tp1g123902519	LOC123902519	1035.83	298.863	1.79324	4.05415	2.17427	LOC123902519	0	Medtr8g014790.1	LRR_receptor-like_kinase	7.24e-53	AT1G05700.1		Leucine-rich repeat transmembrane protein kinase protein
Tp1g123902563	LOC123902563	214.849	91.826	1.22635	4.79852	2.52211	LOC123902563	0	Medtr1g030890.1	auxin_efflux_carrier_family_transporter	0	AT1G23080.1	PIN7, ATPIN7	Auxin efflux carrier family protein
Tp1g123902572	LOC123902572	3296.59	561.568	2.55344	5.67714	2.89052	LOC123902572	0	Medtr1g115210.1	aspartic_protease_in_GUARD_CELL-like_protein	7.42e-180	AT3G20015.1		Eukaryotic aspartyl protease family protein
Tp1g123902574	LOC123902574	273.537	67.4262	2.02035	4.52286	2.39735	LOC123902574	9.71e-41	Medtr1g113940.1	arginine_N-methyltransferase,_putative	3.48e-120	AT3G20020.1	ATPRMT6, PRMT6	protein arginine methyltransferase 6
Tp1g123902583	LOC123902583	830.015	353.124	1.23296	6.45296	3.18297	LOC123902583	0	Medtr1g033420.1	xyloglucan_endotransglucosylase/hydrolase_family_protein	8.53e-98	AT1G14720.1	XTR2, EXGT-A2, ATXTH28, XTH28	xyloglucan endotransglucosylase/hydrolase 28
Tp1g123902591	LOC123902591	708.378	136.805	2.3724	4.39771	2.33917	LOC123902591	0	Medtr0015s0030.1	lectin_receptor_kinase	0	AT5G06740.1		Concanavalin A-like lectin protein kinase family protein
Tp1g123902655	LOC123902655	252.724	109.53	1.20624	4.90348	2.56841	LOC123902655	3.94e-169	Medtr1g034490.1	PPPDE_thiol_peptidase_family_protein,_putative	5.5e-108	AT1G47740.2		PPPDE putative thiol peptidase family protein
Tp1g123902727	LOC123902727	49.2794	16.3532	1.59141	6.75382	3.28909	LOC123902727	0	Medtr1g103560.1	ERG2_and_Sigma1_receptor-like_protein	2.66e-78	AT1G05440.1		C-8 sterol isomerases
Tp1g123902770	LOC123902770	638.953	275.594	1.21317	4.37648	2.32919	LOC123902770	0	Medtr1g107485.1	Na+/H+_antiporter	0	AT3G19490.1	ATNHD1, NHD1	sodium:hydrogen antiporter 1
Tp1g123902773	LOC123902773	578.315	170.457	1.76245	4.57327	2.42052	LOC123902773	0	Medtr1g107460.1	LRR_receptor-like_kinase_family_protein	0	AT4G34220.1		Leucine-rich repeat protein kinase family protein
Tp1g123902936	LOC123902936	114.769	48.7527	1.23518	6.50759	3.20252	LOC123902936	4.55e-89	Medtr1g007905.1	hypothetical_protein	1.36e-16	AT5G53030.1		unknown protein
Tp1g123902987	LOC123902987	304.417	106.798	1.51117	4.5658	2.41709	LOC123902987	0	Medtr1g043240.1	serine/threonine-protein_phosphatase_PP1	0	AT2G39840.1	TOPP4	type one serine/threonine protein phosphatase 4
Tp1g123903033	LOC123903033	864.735	83.2898	3.37605	6.24581	3.10762	LOC123903033	4.11e-173	Medtr1g082480.1	basic_helix_loop_helix_(BHLH)_DNA-binding_family_protein	8.21e-68	AT1G72210.1		basic helix-loop-helix (bHLH) DNA-binding superfamily protein
Tp1g123903058	LOC123903058	423.315	48.8769	3.11451	4.32695	2.30583	LOC123903058	0	Medtr1g035720.1	phototropic-responsive_NPH3_family_protein	3.94e-131	AT3G19850.1		Phototropic-responsive NPH3 family protein
Tp1g123903099	LOC123903099	171.618	36.9003	2.21749	9.52024	4.11572	LOC123903099	0	Medtr1g081260.1	plant/T24G3-80_protein	1.74e-115	AT5G28150.1		Plant protein of unknown function (DUF868)
Tp1g123903108	LOC123903108	123.923	28.6405	2.11332	4.13169	2.21216	LOC123903108	0	Medtr1g081180.1	trihelix_transcription_factor	1.04e-79	AT5G28300.1		Duplicated homeodomain-like superfamily protein
Tp1g123903111	LOC123903111	1579.96	648.644	1.28439	4.9454	2.58673	LOC123903111	0	Medtr1g081000.2	Serine/Threonine-kinase_Nek4	3.72e-146	AT1G54510.3	NEK1	NIMA-related serine/threonine kinase 1
Tp1g123903263	LOC123903263	46.8558	11.6124	2.01256	4.95564	2.59118	LOC123903263	0	Medtr1g041430.1	IQ_calmodulin-binding_motif_protein	1.31e-82	AT4G14750.1	IQD19	IQ-domain 19
Tp1g123903301	LOC123903301	83.7519	34.5949	1.27556	4.23326	2.26119	LOC123903301	1.71e-146	Medtr1g099550.1	membrane-associated_kinase_regulator,_putative	9.41e-22	AT5G52870.1		unknown protein
Tp1g123903851	LOC123903851	10856.4	3303.07	1.71667	5.34817	2.75755	LOC123903851	0	Medtr1g097840.1	major_intrinsic_protein_(MIP)_family_transporter	1.6e-122	AT4G10380.1	NIP5;1, NLM6, NLM8	NOD26-like intrinsic protein 5;1
Tp1g123903939	LOC123903939	161.681	49.9735	1.69391	5.84827	2.9575	LOC123903939	4.54e-121	Medtr1g099440.1	membrane-associated_kinase_regulator-like_protein,_putative	1.06e-41	AT5G52900.1		unknown protein
Tp2g123904164	LOC123904164	263.682	90.7582	1.5387	4.68733	2.47235	LOC123904164	0	Medtr5g019040.1	Nod-factor_receptor_5,_putative	8.59e-64	AT3G21630.1	CERK1, LYSM RLK1	chitin elicitor receptor kinase 1
Tp2g123905482	LOC123905482	282.456	65.4327	2.10994	5.71407	2.9051	LOC123905482	4.15e-161	Medtr2g035640.1	DUF247_domain_protein	2.13e-64	AT4G31980.1		unknown protein
Tp2g123905493	LOC123905493	432.873	187.515	1.20693	5.61067	2.86411	LOC123905493	0	Medtr5g021650.1	ATP-binding_microtubule_motor_family_protein	3.7e-163	AT5G66310.1		ATP binding microtubule motor family protein
Tp2g123905501	LOC123905501	3604.96	1345.15	1.42222	7.05118	3.39034	LOC123905501	0	Medtr2g462010.1	COBRA-like_protein_2_precursor	2.91e-106	AT5G60920.1	COB	COBRA-like extracellular glycosyl-phosphatidyl inositol-anchored protein family
Tp2g123905561	LOC123905561	1032.98	401.199	1.36442	4.42911	2.35386	LOC123905561	0	Medtr2g012470.1	transmembrane_amino_acid_transporter_family_protein	0	AT1G47670.1		Transmembrane amino acid transporter family protein
Tp2g123905597	LOC123905597	228.746	75.5348	1.59853	5.47174	2.80816	LOC123905597	0	Medtr3g088415.1	carboxy-terminal_domain_cyclin	0	AT1G44110.1	CYCA1;1	Cyclin A1;1
Tp2g123905763	LOC123905763	272.383	35.6393	2.93409	4.72719	2.49028	LOC123905763	1.84e-175	Medtr4g079500.1	bZIP_family_transcription_factor	4.91e-91	AT3G58120.1	ATBZIP61, BZIP61	Basic-leucine zipper (bZIP) transcription factor family protein
Tp2g123905794	LOC123905794	21970.1	6077.49	1.85399	7.05865	3.39284	LOC123905794		not available			not available
Tp2g123905799	LOC123905799	135.834	27.4843	2.30517	7.34136	3.48585	LOC123905799	0	Medtr6g034940.1	cytochrome_P450_family_protein	2.34e-96	AT5G45340.1	CYP707A3	cytochrome P450, family 707, subfamily A, polypeptide 3
Tp2g123905859	LOC123905859	20.1287	2.70184	2.89723	9.58985	4.13368	LOC123905859	3.76e-101	Medtr3g040400.1	nucleosome/chromatin_assembly_factor_group_protein	1.94e-81	AT1G18800.1	NRP2	NAP1-related protein 2
Tp2g123906009	LOC123906009	18185.5	4183.55	2.11999	6.1707	3.07983	LOC123906009	0	Medtr5g007713.1	chalcone_and_stilbene_synthase_family_protein	0	AT5G13930.1	CHS, TT4, ATCHS	Chalcone and stilbene synthase family protein
Tp2g123906080	LOC123906080	30.8236	6.59914	2.22368	8.2132	3.75502	LOC123906080	0	Medtr8g016230.1	beta-galactosidase	0	AT3G13750.1	BGAL1	beta galactosidase 1
Tp2g123906236	LOC123906236	1750.55	424.758	2.04309	6.19849	3.09014	LOC123906236	7.55e-132	Medtr3g086790.1	homeobox_associated_leucine_zipper_protein	1.11e-51	AT4G40060.1	ATHB16, ATHB-16, HB16	homeobox protein 16
Tp2g123906245	LOC123906245	30.5471	8.60436	1.82789	4.17903	2.23509	LOC123906245	0	Medtr3g086890.1	hypothetical_protein	1.74e-33	AT4G40020.1		Myosin heavy chain-related protein
Tp2g123906287	LOC123906287	29.8125	6.5138	2.19434	6.06821	3.04148	LOC123906287	9.41e-65	Medtr4g125590.1	early_flowering_protein	3.54e-47	AT1G17455.2	ELF4-L4	ELF4-like 4
Tp2g123906317	LOC123906317	822.535	111.246	2.88632	4.43469	2.35646	LOC123906317	3.65e-131	Medtr8g445860.1	DUF674_family_protein	1.82e-24	AT5G01130.1		Protein of unknown function (DUF674)
Tp2g123906328	LOC123906328	274.688	47.883	2.52021	5.21531	2.7022	LOC123906328	1.62e-176	Medtr5g015670.1	carboxy-terminal_domain_cyclin	7.13e-44	AT4G37630.2	CYCD5;1	cyclin d5;1
Tp2g123906409	LOC123906409	1966.4	627.292	1.64835	4.74116	2.49653	LOC123906409	0	Medtr6g011680.1	ABC_transporter_B_family_protein	0	AT3G28860.1	ATMDR1, ATMDR11, PGP19, MDR11, MDR1, ATPGP19, ABCB19, ATABCB19	ATP binding cassette subfamily B19
Tp2g123906497	LOC123906497	506.731	240.502	1.07517	4.82611	2.53435	LOC123906497	0	Medtr6g008170.1	armadillo/beta-catenin_repeat_protein	6.49e-34	AT5G40140.1		RING/U-box superfamily protein with ARM repeat domain
Tp2g123906498	LOC123906498	700.85	262.633	1.41606	4.50433	2.3888	LOC123906498	0	Medtr6g008075.1	peroxidase_family_protein	1.68e-147	AT5G40150.1		Peroxidase superfamily protein
Tp2g123906535	LOC123906535	493.11	233.089	1.08102	5.40255	2.77992	LOC123906535	0	Medtr6g007737.1	RING-H2_finger_protein_ATL47	7.84e-105	AT5G40250.1		RING/U-box superfamily protein
Tp2g123906581	LOC123906581	305.786	115.988	1.39855	5.19141	2.69214	LOC123906581	0	Medtr6g006910.1	phospholipid-transporting_ATPase-like_protein	0	AT3G27870.1		ATPase E1-E2 type family protein / haloacid dehalogenase-like hydrolase family protein
Tp2g123906596	LOC123906596	27.4314	3.90916	2.81089	6.07963	3.04577	LOC123906596	2.6e-63	Medtr6g406210.1	hypothetical_protein		not available
Tp2g123906628	LOC123906628	25.805	4.69743	2.4577	6.42239	3.17197	LOC123906628	1.54e-58	Medtr6g005250.1	hypothetical_protein	6.51e-26	AT5G40460.1		unknown protein
Tp2g123906686	LOC123906686	114.932	24.2698	2.24355	7.98408	3.68671	LOC123906686	7.35e-73	Medtr6g003990.1	heavy_metal_transport/detoxification_superfamily_protein	1.05e-59	AT5G17450.1	HIPP21	Heavy metal transport/detoxification superfamily protein
Tp2g123906865	LOC123906865	862.525	416.84	1.04907	4.3649	2.32375	LOC123906865	0	Medtr5g033820.1	LRR_receptor-like_kinase	0	AT1G60800.1	NIK3	NSP-interacting kinase 3
Tp2g123906875	LOC123906875	307.107	127.873	1.26404	4.7403	2.49615	LOC123906875	0	Medtr5g033650.1	carboxyl-terminal_peptidase	0	AT1G70550.2		Protein of Unknown Function (DUF239)
Tp2g123906947	LOC123906947	1292.67	614.977	1.07174	6.73134	3.2813	LOC123906947	0	Medtr3g086540.1	MAPK_phosphatase	4.67e-159	AT3G55270.1	MKP1, ATMKP1	mitogen-activated protein kinase phosphatase 1
Tp2g123906950	LOC123906950	754.481	261.771	1.52718	6.46249	3.18639	LOC123906950	9.13e-157	Medtr3g078260.1	Rho-like_GTP-binding_protein	1.3e-128	AT3G48040.1	ARAC8, ATROP10, ROP10, ATRAC8	RHO-related protein from plants 10
Tp2g123906990	LOC123906990	299.427	64.8294	2.20748	4.94058	2.58463	LOC123906990	0	Medtr6g015370.1	longifolia_protein	2.79e-37	AT1G74160.1		unknown protein
Tp2g123906996	LOC123906996	1852.53	512.585	1.85363	4.81953	2.53143	LOC123906996	0	Medtr6g015315.1	malonyl-CoA:isoflavone_7-O-glucoside_malonyltransferase	1.36e-85	AT5G39090.1		HXXXD-type acyl-transferase family protein
Tp2g123907132	LOC123907132	1432.96	265.131	2.43422	6.31132	3.13166	LOC123907132	0	Medtr6g033625.1	UDP-glucosyltransferase_family_protein	5.15e-114	AT3G16520.3	UGT88A1	UDP-glucosyl transferase 88A1
Tp2g123907274	LOC123907274	10475.4	2381.17	2.13726	6.25979	3.11277	LOC123907274	0	Medtr4g085480.1	Serine/Threonine_kinase,_plant-type_protein,_putative	9.94e-104	AT1G49750.1		Leucine-rich repeat (LRR) family protein
Tp2g123907301	LOC123907301	29.3178	8.04085	1.86636	4.24794	2.26822	LOC123907301		not available			not available
Tp2g123907390	LOC123907390	48.017	19.8935	1.27125	5.31534	2.74396	LOC123907390	8.65e-177	Medtr6g015010.1	TPX2_(targeting_protein_for_Xklp2)_family_protein	1.36e-66	AT5G15510.1		TPX2 (targeting protein for Xklp2) protein family
Tp2g123907419	LOC123907419	1831.53	482.855	1.92339	4.29101	2.28877	LOC123907419	0	Medtr4g080100.1	phospholipase_A1		not available
Tp2g123907420	LOC123907420	47.3092	8.58377	2.46244	4.30893	2.29728	LOC123907420	0	Medtr5g024340.1	Ca2+/calmodulin-dependent_kinase_phosphatase	1.56e-170	AT3G51470.1		Protein phosphatase 2C family protein
Tp2g123907442	LOC123907442	1279.2	434.887	1.55653	5.01615	2.6174	LOC123907442	0	Medtr5g024970.11	auxin_efflux_carrier_family_protein	2.79e-151	AT1G76520.2		Auxin efflux carrier family protein
Tp2g123907466	LOC123907466	7304.06	3070.04	1.25044	4.40166	2.34102	LOC123907466	0	Medtr5g025470.1	white-brown-complex_ABC_transporter_family_protein	0	AT1G31770.1	ABCG14	ATP-binding cassette 14
Tp2g123907486	LOC123907486	21.1419	9.5796	1.14206	4.8464	2.54332	LOC123907486	2.63e-118	Medtr5g025760.1	late_embryogenesis_abundant_protein	3.5e-53	AT5G45320.1		FUNCTIONS IN: molecular_function unknown; INVOLVED IN: biological_process unknown; LOCATED IN: endomembrane system; EXPRESSED IN: inflorescence meristem, root, flower; EXPRESSED DURING: petal differentiation and expansion stage; CONTAINS InterPro DOMAIN/s: Late embryogenesis abundant protein, group 2 (InterPro:IPR004864); BEST Arabidopsis thaliana protein match is: unknown protein (TAIR:AT3G26350…
Tp2g123907550	LOC123907550	25.201	3.85465	2.70881	5.32798	2.7492	LOC123907550	0	Medtr5g026360.1	glycosyltransferase_family_protein	2.38e-170	AT4G19460.1		UDP-Glycosyltransferase superfamily protein
Tp2g123907827	LOC123907827	498.523	93.6244	2.4127	4.61817	2.44102	LOC123907827	2.74e-61	Medtr5g064120.1	RNA-binding_(RRM/RBD/RNP_motif)_family_protein		not available
Tp2g123907912	LOC123907912	451.106	126.24	1.83729	5.68698	2.89442	LOC123907912	0	Medtr3g082200.1	subtilisin-like_serine_protease	5.57e-121	AT2G04160.1	AIR3	Subtilisin-like serine endopeptidase family protein
Tp2g123907917	LOC123907917	263.187	90.7164	1.53665	6.02335	3.02454	LOC123907917	0	Medtr3g088520.1	beta-like_galactosidase	0	AT1G77410.1	BGAL16	beta-galactosidase 16
Tp1g123907945	LOC123907945	139.183	12.615	3.46376	4.10444	2.19889	LOC123907945	0	Medtr1g077480.1	alpha-galactosidase-like_protein	3.29e-161	AT5G08370.1	AtAGAL2, AGAL2	alpha-galactosidase 2
Tp2g123908010	LOC123908010	296.113	79.2225	1.90216	5.35268	2.75941	LOC123908010	0	Medtr2g008240.1	beta-xylosidase/alpha-L-arabinofuranosidase-like_protein	0	AT5G64570.1	XYL4, ATBXL4	beta-D-xylosidase 4
Tp2g123908015	LOC123908015	20728.1	6582.6	1.65486	4.6499	2.45543	LOC123908015	0	Medtr2g013650.1	ubiquitin-conjugating_enzyme_E2	0	AT2G33770.1	UBC24, ATUBC24, PHO2	phosphate 2
Tp2g123908260	LOC123908260	135.64	45.6699	1.57047	4.61178	2.43811	LOC123908260	0	Medtr5g009660.1	LRR_receptor-like_kinase	1.09e-159	AT4G23740.1		Leucine-rich repeat protein kinase family protein
Tp1g123908313	LOC123908313	12.6972	3.26658	1.95865	4.97032	2.59756	LOC123908313	0	Medtr1g090737.1	long-chain_acyl-CoA_synthetase	1.88e-137	AT1G20510.1	OPCL1	OPC-8:0 CoA ligase1
Tp1g123908518	LOC123908518	518.67	30.8115	4.07328	4.054	2.1742	LOC123908518	0	Medtr1g040215.1	benzyl_alcohol_O-benzoyltransferase	5.19e-45	AT5G17540.1		HXXXD-type acyl-transferase family protein
Tp2g123908603	LOC123908603	405.149	133.222	1.60462	4.82118	2.53216	LOC123908603	0	Medtr5g059260.1	GDP-fucose_protein_O-fucosyltransferase	0	AT1G38131.1		O-fucosyltransferase family protein
Tp2g123908640	LOC123908640	758.028	163.575	2.2123	9.45164	4.09791	LOC123908640	0	Medtr6g016880.1	Pmr5/Cas1p_GDSL/SGNH-like_acyl-esterase_family_protein	0	AT5G15900.1	TBL19	TRICHOME BIREFRINGENCE-LIKE 19
Tp2g123908727	LOC123908727	153.977	45.9485	1.74463	6.91735	3.34521	LOC123908727	1.6e-157	Medtr1g107460.1	LRR_receptor-like_kinase_family_protein	0	AT4G34220.1		Leucine-rich repeat protein kinase family protein
Tp2g123908738	LOC123908738	460.201	211.602	1.12091	4.06449	2.17935	LOC123908738	8.03e-141	Medtr5g015050.1	leucine-rich_receptor-like_kinase_family_protein	3.44e-93	AT3G49750.1	AtRLP44, RLP44	receptor like protein 44
Tp2g123908753	LOC123908753	47.7415	12.4046	1.94437	4.90412	2.56869	LOC123908753	3.27e-77	Medtr4g124700.1	SAUR-like_auxin-responsive_family_protein	2.98e-31	AT5G20820.1		SAUR-like auxin-responsive protein family
Tp2g123908772	LOC123908772	124.334	54.8637	1.1803	4.01128	2.15316	LOC123908772	0	Medtr6g078160.1	pentatricopeptide_(PPR)_repeat_protein	5.95e-129	AT1G62670.1	RPF2	rna processing factor 2
Tp2g123908785	LOC123908785	782.181	287.73	1.44279	7.09761	3.40583	LOC123908785	0	Medtr4g132280.1	glucan_endo-1,3-beta-glucosidase-like_protein	0	AT1G11820.2		O-Glycosyl hydrolases family 17 protein
Tp2g123908805	LOC123908805	205.157	50.184	2.03143	4.57673	2.4221	LOC123908805	0	Medtr6g045483.1	silicon_efflux_transporter	0	AT1G02260.1		Divalent ion symporter
Tp2g123908821	LOC123908821	105.677	42.6476	1.30912	4.13017	2.21142	LOC123908821	0	Medtr5g019220.1	CAZy_family_GT8_glycosyltransferase	3.85e-166	AT3G50760.1	GATL2	galacturonosyltransferase-like 2
Tp2g123908919	LOC123908919	312.534	13.9329	4.48745	4.54879	2.40929	LOC123908919	0	Medtr5g019460.1	geranylgeranyl_pyrophosphate_synthase	3.53e-168	AT4G36810.1	GGPS1	geranylgeranyl pyrophosphate synthase 1
Tp2g123908965	LOC123908965	60.8294	6.38225	3.25263	5.27958	2.7291	LOC123908965	2.72e-35	Medtr6g015150.1	transmembrane_protein,_putative		not available
Tp1g123908967	LOC123908967	180.687	48.2156	1.90592	4.93181	2.5808	LOC123908967	6.68e-155	Medtr1g090703.1	C2H2-type_zinc_finger_protein	8.2e-60	AT5G04390.1		C2H2-type zinc finger family protein
Tp2g123909016	LOC123909016	5333.52	1342.03	1.99067	4.63561	2.44894	LOC123909016	4.12e-162	Medtr5g010635.1	pathogenesis-related_thaumatin_family_protein	5.39e-97	AT4G11650.1	ATOSM34, OSM34	osmotin 34
Tp2g123909022	LOC123909022	447.616	74.609	2.58484	6.28187	3.12088	LOC123909022	0	Medtr6g016875.1	Pmr5/Cas1p_GDSL/SGNH-like_acyl-esterase_family_protein	3.11e-127	AT5G15900.1	TBL19	TRICHOME BIREFRINGENCE-LIKE 19
Tp2g123909042	LOC123909042	31.7025	9.73097	1.70394	4.10949	2.20135	LOC123909042	0	Medtr5g040420.1	NAC_domain_class_transcription_factor	6.3e-92	AT1G26870.1	FEZ, ANAC009	NAC (No Apical Meristem) domain transcriptional regulator superfamily protein
Tp1g123909296	LOC123909296	3760.33	812.48	2.21045	5.66228	2.88464	LOC123909296	0	Medtr1g090690.1	NB-ARC_domain_disease_resistance_protein	4.19e-32	AT5G35450.1		Disease resistance protein (CC-NBS-LRR class) family
Tp2g123909308	LOC123909308	1267.76	277.615	2.19113	6.42272	3.17209	LOC123909308	0	Medtr3g090660.1	LRR_receptor-like_kinase	0	AT4G23740.1		Leucine-rich repeat protein kinase family protein
Tp1g123909450	LOC123909450	28.0287	6.57064	2.0928	5.48284	2.81267	LOC123909450	0	Medtr1g083260.1	formin-like_2_domain_protein	0	AT3G05470.1		Actin-binding FH2 (formin homology 2) family protein
Tp2g123909512	LOC123909512	1808.72	717.223	1.33447	7.54461	3.55091	LOC123909512	0	Medtr0086s0010.1	BAG_family_molecular_chaperone_regulator-like_protein	1.41e-85	AT5G52060.1	ATBAG1, BAG1	BCL-2-associated athanogene 1
Tp2g123909589	LOC123909589	176.484	74.7357	1.23967	4.35112	2.31725	LOC123909589	0	Medtr4g081420.1	C2H2-like_zinc_finger_protein	7.31e-178	AT5G54630.1		zinc finger protein-related
Tp2g123909630	LOC123909630	39.537	3.18242	3.63501	8.08755	3.71776	LOC123909630	0	Medtr3g084960.1	transmembrane_amino_acid_transporter_family_protein	2.93e-124	AT5G16740.1		Transmembrane amino acid transporter family protein
Tp2g123909763	LOC123909763	15.8443	3.05375	2.37531	5.48304	2.81275	LOC123909763	0	Medtr1g050478.1	F-box/LRR_protein,_putative	8.26e-58	AT1G80630.1		RNI-like superfamily protein
Tp2g123909941	LOC123909941	862.434	200.442	2.10523	5.93173	2.98964	LOC123909941	0	Medtr6g088140.1	cycloartenol_synthase	0	AT2G07050.1	CAS1	cycloartenol synthase 1
Tp2g123910013	LOC123910013	302.114	87.8798	1.78149	5.68322	2.89293	LOC123910013	0	Medtr6g077430.1	endosomal_targeting_BRO1-like_domain_protein		not available
Tp2g123910121	LOC123910121	20.414	3.63154	2.49091	5.84258	2.9553	LOC123910121	1.86e-71	Medtr4g127960.1	hypothetical_protein		not available
Tp2g123910158	LOC123910158	45.2555	16.6399	1.44344	4.17479	2.23305	LOC123910158	1.25e-164	Medtr6g477900.1	NAC_transcription_factor-like_protein	7.24e-123	AT3G17730.1	anac057, NAC057	NAC domain containing protein 57
Tp2g123910233	LOC123910233	131.676	15.0354	3.13056	5.21844	2.70352	LOC123910233	0	Medtr3g080810.1	glycosyl_hydrolase_family_9_protein	8.11e-178	AT4G02290.1	AtGH9B13, GH9B13	glycosyl hydrolase 9B13
Tp2g123910236	LOC123910236	11.5244	2.56789	2.16603	5.30907	2.74136	LOC123910236	0	Medtr6g014310.1	UDP-glucosyltransferase_family_protein	0	AT1G22340.1	AtUGT85A7, UGT85A7	UDP-glucosyl transferase 85A7
Tp2g123910300	LOC123910300	58.1741	17.88	1.70203	4.42082	2.34999	LOC123910300	0	Medtr4g129420.1	RING-H2_finger_protein_ATL13,_putative	4.42e-92	AT4G30400.1		RING/U-box superfamily protein
Tp2g123910322	LOC123910322	20.725	4.95185	2.06533	5.03459	2.62534	LOC123910322	4.16e-100	Medtr5g020230.1	GATA_type_zinc_finger_transcription_factor_family_protein	9.46e-48	AT3G50870.1	MNP, HAN, GATA18	GATA type zinc finger transcription factor family protein
Tp2g123910479	LOC123910479	1274.3	593.01	1.10358	5.29653	2.73615	LOC123910479	4.13e-148	Medtr2g006150.1	TCP_family_transcription_factor	8.9e-54	AT1G58100.1		TCP family transcription factor
Tp2g123910498	LOC123910498	70.07	15.7399	2.15437	5.59736	2.85879	LOC123910498	1.23e-36	Medtr2g005710.1	hypothetical_protein		not available
Tp2g123910673	LOC123910673	165.756	65.5551	1.33828	3.99027	2.14277	LOC123910673	0	Medtr2g007880.1	transferase_family_protein	8.01e-78	AT3G26040.1		HXXXD-type acyl-transferase family protein
Tp1g123910754	LOC123910754	34.5508	13.9689	1.3065	5.31869	2.74535	LOC123910754	4.77e-104	Medtr1g116000.1	transmembrane_protein,_putative	8.8e-36	AT4G16850.1		unknown protein
Tp1g123910777	LOC123910777	730.461	125.995	2.53544	6.317	3.13373	LOC123910777	0	Medtr1g024005.1	ATRAD3	0	AT3G27230.1		S-adenosyl-L-methionine-dependent methyltransferases superfamily protein
Tp2g123910871	LOC123910871	1064.05	371.838	1.51682	6.20915	3.09409	LOC123910871	6.3e-131	Medtr5g030500.1	abscisic_acid_receptor_PYR1-like_protein	4.72e-88	AT4G17870.1	PYR1, RCAR11	Polyketide cyclase/dehydrase and lipid transport superfamily protein
Tp2g123911105	LOC123911105	279.157	58.8132	2.24686	5.84831	2.95752	LOC123911105	5.2e-166	Medtr6g055910.1	myb_transcription_factor	1.33e-60	AT4G25560.1	AtMYB18, MYB18	myb domain protein 18
Tp2g123911159	LOC123911159	85.4542	15.2598	2.48541	5.36738	2.76547	LOC123911159	0	Medtr3g080870.1	oligopeptide_transporter_OPT_family_protein	0	AT4G10770.1	ATOPT7, OPT7	oligopeptide transporter 7
Tp2g123911215	LOC123911215	147.873	62.0828	1.25209	4.05432	2.17436	LOC123911215	3.94e-82	Medtr3g082080.1	carbohydrate-binding_X8_domain_protein	8.4e-37	AT1G79480.1		Carbohydrate-binding X8 domain superfamily protein
Tp2g123911324	LOC123911324	11.7697	2.78554	2.07906	4.16233	2.22702	LOC123911324	1.58e-157	Medtr0054s0080.1	plant/F12B17-70_protein	7.87e-99	AT4G31330.1		Protein of unknown function, DUF599
Tp2g123911411	LOC123911411	1132.41	378.272	1.5819	3.98798	2.14163	LOC123911411	1.13e-133	Medtr5g013030.1	transmembrane_protein,_putative	2.95e-18	AT5G53110.1		RING/U-box superfamily protein
Tp2g123911440	LOC123911440	37.2385	8.28209	2.16873	4.92238	2.57668	LOC123911440	1.21e-44	Medtr6g011670.1	transcription_factor	4.5e-21	AT3G28857.1		basic helix-loop-helix (bHLH) DNA-binding family protein
Tp2g123911447	LOC123911447	180.148	37.9975	2.24521	5.12746	2.66507	LOC123911447	2.39e-99	Medtr4g124750.1	SAUR-like_auxin-responsive_family_protein	5.63e-54	AT5G20810.1		SAUR-like auxin-responsive protein family
Tp2g123911587	LOC123911587	17.2503	4.69722	1.87674	5.76744	2.92605	LOC123911587	0	Medtr5g055800.1	2OG-Fe(II)_oxygenase_family_oxidoreductase	3.71e-42	AT1G17020.1	SRG1, ATSRG1	senescence-related gene 1
Tp1g123911609	LOC123911609	65.9031	26.4389	1.31768	4.03982	2.16723	LOC123911609	0	Medtr1g090400.1	glutaredoxin_(GRX)_family_protein	1.15e-57	AT5G01420.1		Glutaredoxin family protein
Tp1g123912652	LOC123912652	1217.66	482.428	1.33572	4.03852	2.16659	LOC123912652	0	Medtr1g008140.1	pectinesterase/pectinesterase_inhibitor	0	AT5G53370.1	ATPMEPCRF, PMEPCRF	pectin methylesterase PCR fragment F
Tp3g123912705	LOC123912705	54767.3	14927.5	1.87534	4.34024	2.31211	LOC123912705	0	Medtr4g066640.1	glycoside_hydrolase_family_1_protein	2.82e-93	AT5G42260.1	BGLU12	beta glucosidase 12
Tp3g123912835	LOC123912835	80.9722	23.6584	1.77508	4.79775	2.52177	LOC123912835	7.28e-47	Medtr2g055760.1	universal_stress_family_protein	4.98e-44	AT1G48960.1		Adenine nucleotide alpha hydrolases-like superfamily protein
Tp3g123912869	LOC123912869	1163.16	517.092	1.16956	4.57033	2.41917	LOC123912869	0	Medtr3g061090.1	BTB/POZ_domain_plant_protein	1.19e-164	AT1G55760.1		BTB/POZ domain-containing protein
Tp3g123912874	LOC123912874	1252.16	221.853	2.49674	4.95681	2.59169	LOC123912874	0	Medtr3g060880.1	LRR_receptor-like_kinase_family_protein	0	AT5G56040.2		Leucine-rich receptor-like protein kinase family protein
Tp3g123912885	LOC123912885	1706.5	811.448	1.07247	4.39122	2.33612	LOC123912885		not available		0	AT5G55960.1		unknown protein
Tp3g123912953	LOC123912953	25.8726	2.05513	3.65412	17.6476	5.67257	LOC123912953	0	Medtr3g058000.1	cytochrome_P450_family_71_protein	5.99e-51	AT3G48270.1	CYP71A26	cytochrome P450, family 71, subfamily A, polypeptide 26
Tp3g123913394	LOC123913394	1359	436.386	1.63887	5.27144	2.7257	LOC123913394	0	Medtr3g093710.1	receptor-like_kinase	0	AT5G58300.2		Leucine-rich repeat protein kinase family protein
Tp3g123913396	LOC123913396	659.225	268.883	1.29379	5.3283	2.74933	LOC123913396	0	Medtr3g093730.1	methylesterase	1.16e-103	AT3G10870.1	MES17, ATMES17	methyl esterase 17
Tp1g123913426	LOC123913426	181.534	89.5407	1.01962	4.88193	2.55896	LOC123913426	0	Medtr1g090240.1	VEFS-box_of_polycomb_protein	7.62e-37	AT2G35670.1	FIS2, FIE2	VEFS-Box of polycomb protein
Tp3g123913622	LOC123913622	15.2676	3.16498	2.27021	4.43898	2.35847	LOC123913622	5.01e-108	Medtr4g078810.1	transcription_activator_GLK1-like_protein	1.6e-76	AT2G20570.1	GPRI1, GLK1, ATGLK1	GBF's pro-rich region-interacting factor 1
Tp3g123913762	LOC123913762	14033.3	6210.46	1.17608	4.83874	2.53993	LOC123913762	0	Medtr8g092590.1	cellulose_synthase-like_protein	0	AT5G64740.1	CESA6, IXR2, E112, PRC1	cellulose synthase 6
Tp3g123913943	LOC123913943	65.096	15.6429	2.05706	5.30902	2.74134	LOC123913943	0	Medtr3g033530.1	hypothetical_protein	7.93e-59	AT3G08490.1		Putative Late embryogenesis abundant protein, group 2 (TAIR:AT3G24600.1)
Tp3g123913950	LOC123913950	1831.59	388.583	2.2368	7.13071	3.41683	LOC123913950	0	Medtr4g088200.1	isoflavone-7-O-methyltransferase		not available
Tp3g123913951	LOC123913951	10965.1	2514.67	2.12449	7.57564	3.56071	LOC123913951	0	Medtr4g088200.1	isoflavone-7-O-methyltransferase	1.64e-32	AT4G35150.1		O-methyltransferase family protein
Tp3g123913957	LOC123913957	13175.4	6079.64	1.11579	7.52661	3.54521	LOC123913957	0	Medtr3g030040.1	cellulose_synthase-like_protein	0	AT5G05170.1	CESA3, IXR1, ATCESA3, ATH-B, CEV1	Cellulose synthase family protein
Tp3g123914034	LOC123914034	2132.28	510.431	2.06261	4.64523	2.45331	LOC123914034	0	Medtr4g011690.1	2-oxoglutarate-dependent_dioxygenase	1.19e-135	AT1G52820.1		2-oxoglutarate (2OG) and Fe(II)-dependent oxygenase superfamily protein
Tp3g123914046	LOC123914046	6514	1581.45	2.0423	5.26333	2.72232	LOC123914046	0	Medtr3g012060.1	NBS-LRR_type_disease_resistance_protein	4.81e-105	AT3G07040.1	RPM1, RPS3	NB-ARC domain-containing disease resistance protein
Tp3g123914103	LOC123914103	576.818	122.824	2.23152	5.68716	2.89448	LOC123914103	4.07e-180	Medtr3g045440.1	sigma_factor_sigb_regulation_rsbq-like_protein	2.06e-99	AT3G24420.1		alpha/beta-Hydrolases superfamily protein
Tp3g123914112	LOC123914112	69.9901	10.1071	2.79177	8.23704	3.76203	LOC123914112	1.65e-71	Medtr8g085150.1	transcription_regulators_protein	1.21e-19	AT1G29270.1		unknown protein
Tp3g123914127	LOC123914127	8329.02	2262.88	1.87999	4.85405	2.54669	LOC123914127	0	Medtr8g086380.1	CBL-interacting_kinase	0	AT4G18700.1	CIPK12, SnRK3.9, ATWL4, WL4	CBL-interacting protein kinase 12
Tp3g123914146	LOC123914146	1569.36	725.066	1.11399	4.75398	2.50227	LOC123914146	0	Medtr8g086050.1	acyl-activating_enzyme_17,_peroxisomal_protein,_putative	0	AT1G55320.1	AAE18	acyl-activating enzyme 18
Tp3g123914174	LOC123914174	1483.37	739.383	1.00448	4.6763	2.46737	LOC123914174	0	Medtr8g085680.1	acyl-activating_enzyme_17,_peroxisomal_protein,_putative	0	AT1G55320.1	AAE18	acyl-activating enzyme 18
Tp3g123914217	LOC123914217	28766.2	12470	1.20591	4.86034	2.54946	LOC123914217	0	Medtr8g083090.1	S-adenosyl-L-homocysteine_hydrolase	0	AT4G13940.1	HOG1, EMB1395, SAHH1, MEE58, ATSAHH1	S-adenosyl-L-homocysteine hydrolase
Tp3g123914304	LOC123914304	390.02	137.353	1.50565	4.90009	2.56693	LOC123914304	0	Medtr8g079980.1	3'-N-debenzoyl-2'-deoxytaxol_benzoyltransferase	1.43e-84	AT3G26040.1		HXXXD-type acyl-transferase family protein
Tp3g123914359	LOC123914359	330.597	154.915	1.0936	5.50841	2.82303	LOC123914359	0	Medtr3g100710.1	carboxy-terminal_domain_cyclin	3.61e-73	AT5G65420.1	CYCD4;1	CYCLIN D4;1
Tp3g123914412	LOC123914412	30.1341	8.949	1.7516	4.01343	2.15422	LOC123914412	0	Medtr3g101640.1	transparent_testa_protein	0	AT5G48100.1	TT10, LAC15, ATLAC15	Laccase/Diphenol oxidase family protein
Tp3g123914413	LOC123914413	71.1661	9.10788	2.966	4.08553	2.18965	LOC123914413	0	Medtr3g101635.1	transparent_testa_protein	0	AT5G48100.1	TT10, LAC15, ATLAC15	Laccase/Diphenol oxidase family protein
Tp3g123915399	LOC123915399	13.9223	4.35771	1.67576	5.09867	2.65281	LOC123915399	1.12e-119	Medtr3g007330.1	F-box_protein_interaction_domain_protein	1.25e-28	AT4G12560.2	CPR30	F-box and associated interaction domains-containing protein
Tp3g123915521	LOC123915521	1770.43	760.814	1.21849	4.49647	2.38517	LOC123915521	8.91e-152	Medtr8g102460.1	hexokinase	0	AT4G29130.1	ATHXK1, GIN2, HXK1	hexokinase 1
Tp3g123915524	LOC123915524	315.529	59.4185	2.40879	5.50686	2.8224	LOC123915524	0	Medtr8g102380.1	pectinesterase	0	AT5G19730.1		Pectin lyase-like superfamily protein
Tp3g123915569	LOC123915569	365.803	168.739	1.11627	10.425	4.34046	LOC123915569	0	Medtr8g101560.1	ectonucleotide_pyrophosphatase/phosphodiesterase	0	AT4G29680.1		Alkaline-phosphatase-like family protein
Tp3g123915607	LOC123915607	7211.45	3404.79	1.08273	4.32397	2.30441	LOC123915607	0	Medtr8g099795.1	heat_shock_70_kDa_protein	0	AT5G28540.1	BIP1	heat shock protein 70 (Hsp 70) family protein
Tp3g123915683	LOC123915683	1175.29	248.204	2.24342	4.37786	2.32984	LOC123915683	0	Medtr4g094285.1	beta-xylosidase/alpha-L-arabinofuranosidase-like_protein	0	AT5G64570.1	XYL4, ATBXL4	beta-D-xylosidase 4
Tp3g123915825	LOC123915825	874.179	302.559	1.53071	5.32569	2.74825	LOC123915825	0	Medtr0011s0280.1	NADP-dependent_alkenal_double_bond_reductase_P1	2.66e-116	AT5G17000.1		Zinc-binding dehydrogenase family protein
Tp3g123915853	LOC123915853	269.316	107.858	1.32016	5.40079	2.7792	LOC123915853	1.29e-63	Medtr4g088695.1	VQ_motif_protein	4.15e-44	AT1G28280.2		VQ motif-containing protein
Tp3g123915858	LOC123915858	743.479	284.904	1.38381	4.34665	2.31514	LOC123915858	0	Medtr8g099300.1	trichome_birefringence-like_protein	3.08e-160	AT4G11090.1	TBL23	TRICHOME BIREFRINGENCE-LIKE 23
Tp1g123915915	LOC123915915	849.227	133.221	2.67233	6.69549	3.26882	LOC123915915	0	Medtr1g014510.1	nodulin_MtN21/EamA-like_transporter_family_protein	3.33e-111	AT5G40240.1		nodulin MtN21 /EamA-like transporter family protein
Tp1g123915923	LOC123915923	3263.45	1484.07	1.13683	4.05742	2.17588	LOC123915923	0	Medtr1g014080.1	endomembrane_protein_70_family_protein	0	AT5G10840.1		Endomembrane protein 70 protein family
Tp3g123915955	LOC123915955	1833.65	507.127	1.8543	4.23013	2.25969	LOC123915955	0	Medtr8g098360.1	tubulin_beta-1_chain	0	AT5G12250.1	TUB6	beta-6 tubulin
Tp3g123916043	LOC123916043	256.719	109.593	1.22804	4.60945	2.43704	LOC123916043	0	Medtr8g096130.1	transaldolase_family_protein	1.19e-170	AT5G13420.1		Aldolase-type TIM barrel family protein
Tp1g123916070	LOC123916070	109.448	50.7452	1.1089	4.69941	2.47779	LOC123916070	1.45e-104	Medtr1g013640.1	hypothetical_protein	2.13e-59	AT2G24970.1		unknown protein
Tp3g123916085	LOC123916085	421.654	96.9923	2.12012	5.31247	2.74277	LOC123916085	0	Medtr8g095040.1	ammonium_transporter_1_protein	0	AT2G38290.1	ATAMT2, AMT2;1, AMT2	ammonium transporter 2
Tp3g123916101	LOC123916101	622.328	306.529	1.02165	4.92263	2.57679	LOC123916101	0	Medtr8g094600.1	NAD-dependent_aldehyde_dehydrogenase_family_protein	0	AT4G34240.1	ALDH3I1, ALDH3	aldehyde dehydrogenase 3I1
Tp3g123916209	LOC123916209	3971.47	1578.74	1.3309	8.08622	3.71736	LOC123916209	0	Medtr4g091530.1	octicosapeptide/phox/Bem1p_(PB1)_domain_protein	4.1e-77	AT4G05150.1		Octicosapeptide/Phox/Bem1p family protein
Tp3g123916252	LOC123916252	1019.66	325.117	1.64905	3.9946	2.14491	LOC123916252	0	Medtr3g009400.1	LRR_receptor-like_kinase_family_protein	0	AT2G01950.1	VH1, BRL2	BRI1-like 2
Tp3g123916320	LOC123916320	32.6276	12.8974	1.33901	5.0709	2.64093	LOC123916320	1.59e-162	Medtr3g009510.1	UDP-glucosyltransferase_family_protein	5.1e-15	AT2G29730.1	UGT71D1	UDP-glucosyl transferase 71D1
Tp3g123916347	LOC123916347	206.48	45.8717	2.17033	4.40102	2.34072	LOC123916347	3.42e-115	Medtr8g099115.1	disease_resistance_response_protein	8.86e-60	AT4G23690.1		Disease resistance-responsive (dirigent-like protein) family protein
Tp3g123916419	LOC123916419	1426.77	635.306	1.16723	6.4242	3.17262	LOC123916419	0	Medtr2g089975.1	disease_resistance_protein_(CC-NBS-LRR_class)_family_protein	1.08e-65	AT4G27220.1		NB-ARC domain-containing disease resistance protein
Tp3g123916434	LOC123916434	50.5741	12.7264	1.99057	5.29492	2.73548	LOC123916434	1.23e-179	Medtr3g055380.1	membrane-bound_O-acyltransferase_family_MBOAT_protein	3.04e-79	AT5G55380.1		MBOAT (membrane bound O-acyl transferase) family protein
Tp3g123916442	LOC123916442	627.447	228.561	1.45692	4.88558	2.56056	LOC123916442	0	Medtr5g075630.1	receptor-like_kinase	3.33e-131	AT5G58300.2		Leucine-rich repeat protein kinase family protein
Tp3g123916458	LOC123916458	705.431	105.491	2.74139	5.00389	2.6121	LOC123916458	0	Medtr4g065850.1	LRR_receptor-like_kinase_family_protein	1.76e-76	AT3G20820.1		Leucine-rich repeat (LRR) family protein
Tp3g123916541	LOC123916541	23.5049	6.36976	1.88365	4.48808	2.38128	LOC123916541	1.86e-173	Medtr3g010800.1	transmembrane_protein,_putative	1.27e-62	AT4G22900.1		Protein of unknown function (DUF1191)
Tp3g123916714	LOC123916714	11.2375	3.22581	1.80059	4.1308	2.21173	LOC123916714	0	Medtr3g097310.1	exostosin_family_protein	2.52e-141	AT5G03795.1		Exostosin family protein
Tp3g123916769	LOC123916769	54.7829	10.3861	2.39907	4.76285	2.50623	LOC123916769	3.48e-104	Medtr8g107420.1	DUF4228_domain_protein	4.57e-29	AT1G18290.1		unknown protein
Tp3g123916773	LOC123916773	119.473	59.7224	1.00034	4.25163	2.26999	LOC123916773	1.83e-26	Medtr3g064750.1	hypothetical_protein	8.69e-50	AT2G01990.1		unknown protein
Tp1g123916861	LOC123916861	4574.94	1682.66	1.44301	3.99448	2.14485	LOC123916861	0	Medtr1g016230.1	glycine_dehydrogenase_[decarboxylating]_protein	0	AT2G26080.1	AtGLDP2, GLDP2	glycine decarboxylase P-protein 2
Tp1g123916901	LOC123916901	363.687	138.543	1.39237	9.28722	4.05474	LOC123916901	1.64e-121	Medtr1g016430.3	calcineurin_B-like_protein_4-1	5.46e-104	AT4G33000.2	CBL10, SCABP8, ATCBL10	calcineurin B-like protein 10
Tp3g123916968	LOC123916968	1132.43	479.608	1.2395	7.00126	3.37359	LOC123916968	0	Medtr0276s0010.1	heat_shock_protein_70_(HSP70)-interacting_protein,_putative	0	AT5G10200.1		ARM-repeat/Tetratricopeptide repeat (TPR)-like protein
Tp3g123917038	LOC123917038	144.164	62.3863	1.20841	4.36875	2.32556	LOC123917038	0	Medtr8g089665.1	cellulase_(glycosyl_hydrolase_family_5)	0	AT1G13130.1		Cellulase (glycosyl hydrolase family 5) protein
Tp3g123917040	LOC123917040	468.273	212.85	1.13751	4.07985	2.18687	LOC123917040	0	Medtr8g089650.1	transducin/WD40_repeat_protein	1.69e-143	AT1G24530.1		Transducin/WD40 repeat-like superfamily protein
Tp3g123917042	LOC123917042	1423.42	565.61	1.33149	4.87123	2.55426	LOC123917042	0	Medtr8g089630.1	actin-related_protein_ARP4	0	AT1G13180.1	DIS1, ARP3, ATARP3	Actin-like ATPase superfamily protein
Tp3g123917168	LOC123917168	54.4118	24.7803	1.13473	4.97145	2.59805	LOC123917168	0	Medtr3g050500.1	ankyrin_repeat_protein	3.94e-45	AT5G04700.1		Ankyrin repeat family protein
Tp3g123917262	LOC123917262	1547.39	735.515	1.07301	4.88778	2.56153	LOC123917262	0	Medtr1g041550.1	NBS-LRR_type_disease_resistance_protein	1.08e-65	AT4G27220.1		NB-ARC domain-containing disease resistance protein
Tp3g123917265	LOC123917265	1280.36	521.002	1.29719	9.21165	4.03468	LOC123917265	0	Medtr1g037010.1	NBS-LRR_type_disease_resistance_protein	1.08e-65	AT4G27220.1		NB-ARC domain-containing disease resistance protein
Tp3g123917266	LOC123917266	1442.53	670.769	1.10471	4.58287	2.42491	LOC123917266	0	Medtr1g037010.1	NBS-LRR_type_disease_resistance_protein	4.75e-65	AT4G27220.1		NB-ARC domain-containing disease resistance protein
Tp3g123917515	LOC123917515	1057.54	482.664	1.13162	5.14708	2.6734	LOC123917515	0	Medtr1g037010.1	NBS-LRR_type_disease_resistance_protein	1.08e-65	AT4G27220.1		NB-ARC domain-containing disease resistance protein
Tp3g123917534	LOC123917534	288.589	118.954	1.27862	4.79535	2.52071	LOC123917534	0	Medtr0002s0110.1	LRR_and_NB-ARC_domain_disease_resistance_protein	4.65e-170	AT3G14470.1		NB-ARC domain-containing disease resistance protein
Tp3g123917595	LOC123917595	14.0768	2.69051	2.38737	4.60465	2.43486	LOC123917595	2.63e-101	Medtr3g031270.1	wound-induced-like_protein	9.76e-38	AT5G01740.1		Nuclear transport factor 2 (NTF2) family protein
Tp3g123917669	LOC123917669	130.866	21.1179	2.63156	5.2007	2.69606	LOC123917669	0	Medtr4g077070.1	phospholipase_A1	0	AT1G51440.1		alpha/beta-Hydrolases superfamily protein
Tp3g123917701	LOC123917701	269.317	65.0591	2.04948	5.6078	2.86296	LOC123917701	0	Medtr4g074080.1	receptor-like_kinase	0	AT1G10850.1		Leucine-rich repeat protein kinase family protein
Tp3g123917707	LOC123917707	814.923	312.161	1.38437	4.66141	2.46064	LOC123917707	0	Medtr4g074190.1	phototropic-responsive_NPH3_family_protein	1.38e-144	AT3G19850.1		Phototropic-responsive NPH3 family protein
Tp3g123917771	LOC123917771	62.7615	3.60952	4.12	6.36616	3.15163	LOC123917771	1.42e-125	Medtr3g058940.1	translation_elongation_factor_EF1B,_gamma_chain	0	AT5G56130.1	TEX1, AtTEX1, THO3	Transducin/WD40 repeat-like superfamily protein
Tp3g123917777	LOC123917777	337.919	90.0057	1.90859	4.50833	2.39065	LOC123917777	6.81e-141	Medtr5g055690.1	flavonol_synthase/flavanone_3-hydroxylase	9.21e-40	AT4G25300.1		2-oxoglutarate (2OG) and Fe(II)-dependent oxygenase superfamily protein
Tp3g123917815	LOC123917815	21.396	9.41604	1.18415	4.37037	2.32632	LOC123917815	2.96e-172	Medtr8g100135.1	cytochrome_P450_family_protein	8.13e-133	AT5G36110.1	CYP716A1	cytochrome P450, family 716, subfamily A, polypeptide 1
Tp3g123917939	LOC123917939	20.7281	4.98188	2.05682	4.04528	2.16991	LOC123917939	8.51e-74	Medtr3g098180.1	acyl-coenzyme_A_thioesterase-like_protein	1.61e-24	AT1G04290.1		Thioesterase superfamily protein
Tp3g123917979	LOC123917979	797.379	241.158	1.72529	5.5612	2.8443	LOC123917979	0	Medtr3g498755.1	serine_carboxypeptidase-like_protein	0	AT1G28110.2	SCPL45	serine carboxypeptidase-like 45
Tp3g123918036	LOC123918036	178.397	87.5679	1.02662	4.18227	2.23666	LOC123918036	0	Medtr3g099720.1	MATE_efflux_family_protein	3.84e-166	AT5G65380.1		MATE efflux family protein
Tp3g123918044	LOC123918044	525.736	83.885	2.64785	6.65439	3.25444	LOC123918044	2.55e-73	Medtr3g095040.1	WRKY_family_transcription_factor	4.94e-35	AT5G64810.1	WRKY51, ATWRKY51	WRKY DNA-binding protein 51
Tp3g123918047	LOC123918047	806.806	169.233	2.25322	6.17224	3.0804	LOC123918047	0	Medtr3g100980.2	peptide/nitrate_transporter	6.32e-125	AT1G69850.1	ATNRT1:2, NTL1, NRT1:2	nitrate transporter 1:2
Tp3g123918068	LOC123918068	192.733	69.3674	1.47428	4.34834	2.31594	LOC123918068	2.01e-120	Medtr3g065020.1	zinc_finger-like_protein	4.04e-38	AT1G66140.1	ZFP4	zinc finger protein 4
Tp3g123918160	LOC123918160	9795.98	4833.14	1.01923	4.94839	2.58803	LOC123918160	6.11e-127	Medtr4g091900.1	NAD(P)H:quinone_oxidoreductase,_type_IV_protein	1.69e-115	AT5G54500.1	FQR1	flavodoxin-like quinone reductase 1
Tp3g123918184	LOC123918184	30.8312	9.37831	1.71699	3.99672	2.14596	LOC123918184	0	Medtr3g102510.1	carboxy-terminal_domain_cyclin	4.49e-111	AT5G43080.1	CYCA3;1	Cyclin A3;1
Tp3g123918223	LOC123918223	133.054	27.3131	2.28435	4.1522	2.22211	LOC123918223	1.15e-134	Medtr3g068095.1	transcriptional_regulator_superman_protein	4.04e-23	AT2G37740.1	ATZFP10, ZFP10	zinc-finger protein 10
Tp3g123918277	LOC123918277	95.6788	12.2365	2.96701	8.04901	3.70624	LOC123918277	3.2e-83	Medtr3g065960.1	senescence-associated_protein,_putative	6.84e-35	AT1G70780.1		unknown protein
Tp3g123918335	LOC123918335	127.689	52.314	1.28737	4.77848	2.5132	LOC123918335	0	Medtr3g009560.1	P-loop_nucleoside_triphosphate_hydrolase_superfamily_protein	0	AT5G56220.1		P-loop containing nucleoside triphosphate hydrolases superfamily protein
Tp3g123918397	LOC123918397	231.554	68.9521	1.74768	6.97078	3.36331	LOC123918397	1.27e-147	Medtr8g106520.1	transmembrane_protein,_putative	7.82e-87	AT3G18215.1		Protein of unknown function, DUF599
Tp1g123918455	LOC123918455	6968.52	3479.67	1.0019	4.50508	2.38915	LOC123918455	0	Medtr1g024095.1	filament-plant-like_protein	0	AT1G19835.2		Plant protein of unknown function (DUF869)
Tp3g123918464	LOC123918464	178.09	47.088	1.91917	4.54943	2.40959	LOC123918464	3.27e-71	Medtr3g095040.1	WRKY_family_transcription_factor	4.94e-35	AT5G64810.1	WRKY51, ATWRKY51	WRKY DNA-binding protein 51
Tp3g123918472	LOC123918472	52872.4	12670	2.0611	8.0795	3.71536	LOC123918472	0	Medtr4g088170.1	cytochrome_P450_family_flavone_synthase	5.61e-89	AT5G06900.1	CYP93D1	cytochrome P450, family 93, subfamily D, polypeptide 1
Tp3g123918510	LOC123918510	727.743	207.25	1.81205	3.97837	2.13687	LOC123918510	1.32e-58	Medtr7g009070.1	thioredoxin_H2-like_protein	9.73e-50	AT5G39950.1	ATTRX2, ATH2, ATTRXH2, TRXH2, TRX2	thioredoxin 2
Tp3g123918560	LOC123918560	339.093	151.85	1.15904	7.52364	3.54427	LOC123918560	0	Medtr4g063830.1	E3_ubiquitin-protein_ligase_XBAT31-like_protein	0	AT2G28840.1	XBAT31	XB3 ortholog 1 in Arabidopsis thaliana
Tp3g123918683	LOC123918683	8180.39	3331.73	1.2959	4.11218	2.20267	LOC123918683	0	Medtr4g088835.1	ubiquitin-conjugating_enzyme_E2	0	AT2G33770.1	UBC24, ATUBC24, PHO2	phosphate 2
Tp3g123918703	LOC123918703	11.3773	3.56912	1.67252	5.24945	2.71651	LOC123918703	0	Medtr3g095050.1	glucan_endo-1,3-beta-glucosidase-like_protein	2.44e-174	AT1G64760.2		O-Glycosyl hydrolases family 17 protein
Tp3g123919076	LOC123919076	21.9956	5.68595	1.95174	6.39311	3.1614	LOC123919076	0	Medtr3g008640.1	pectinesterase/pectinesterase_inhibitor	1.87e-108	AT5G51490.1		Plant invertase/pectin methylesterase inhibitor superfamily
Tp4g123919510	LOC123919510	15190.1	1224.73	3.6326	5.10046	2.65357	LOC123919510	0	Medtr2g081980.1	terpene_synthase_family,_metal-binding_domain_protein	1.44e-113	AT5G23960.2	TPS21	terpene synthase 21
Tp4g123919591	LOC123919591	3215.82	1050.82	1.61366	4.81739	2.53049	LOC123919591	0	Medtr8g107470.1	LRR_receptor-like_kinase	0	AT1G48480.1	RKL1	receptor-like kinase 1
Tp4g123919667	LOC123919667	210.915	17.063	3.62771	6.50235	3.20065	LOC123919667	4.58e-109	Medtr4g122110.1	disease_resistance-responsive,_dirigent_domain_protein	1.48e-30	AT1G22900.1		Disease resistance-responsive (dirigent-like protein) family protein
Tp4g123919793	LOC123919793	1012.78	372.433	1.44327	4.20675	2.24845	LOC123919793	0	Medtr4g095012.1	LRR_receptor-like_kinase	0	AT2G23200.1		Protein kinase superfamily protein
Tp4g123919860	LOC123919860	89.9777	36.517	1.301	5.30485	2.73961	LOC123919860	0	Medtr5g096570.1	kinesin_heavy_chain,_putative	6.88e-158	AT3G44730.1	ATKP1, KP1	kinesin-like protein 1
Tp4g123919885	LOC123919885	108.064	34.3508	1.65346	4.39016	2.33562	LOC123919885	7.43e-119	Medtr4g057230.1	C2H2-type_zinc_finger_protein,_putative	7.82e-28	AT5G04390.1		C2H2-type zinc finger family protein
Tp4g123919900	LOC123919900	2346.22	249.897	3.23094	10.1711	4.27923	LOC123919900	0	Medtr4g057450.1	xyloglucan_endotransglucosylase/hydrolase_family_protein		not available
Tp4g123919925	LOC123919925	77.8888	10.8831	2.83933	7.14007	3.41993	LOC123919925	0	Medtr4g058570.1	LysM-domain_receptor-like_kinase	4.15e-56	AT2G23770.1		protein kinase family protein / peptidoglycan-binding LysM domain-containing protein
Tp4g123919956	LOC123919956	32855.1	11502.4	1.51418	4.79446	2.52031	LOC123919956	0	Medtr4g059390.1	major_intrinsic_protein_(MIP)_family_transporter	1.44e-147	AT5G60660.1	PIP2F, PIP2;4	plasma membrane intrinsic protein 2;4
Tp4g123920020	LOC123920020	4673.33	1390.14	1.74922	4.59992	2.4327	LOC123920020	0	Medtr4g055520.1	cellulose_synthase-like_protein_A1	0	AT5G22740.1	ATCSLA02, CSLA02, ATCSLA2, CSLA2	cellulose synthase-like A02
Tp4g123920096	LOC123920096	45.4798	2.19971	4.36984	8.78573	3.91878	LOC123920096	5.85e-70	Medtr5g078250.1	replication_factor-A_carboxy-terminal_domain_protein	5.57e-17	AT2G05642.1		Nucleic acid-binding, OB-fold-like protein
Tp1g123920097	LOC123920097	15.5401	4.00231	1.95709	5.1214	2.66249	LOC123920097	0	Medtr1g093900.1	piriformospora_indica-insensitive-like_protein	1.6e-128	AT3G25670.1		Leucine-rich repeat (LRR) family protein
Tp4g123920290	LOC123920290	898.788	269.71	1.73657	4.12246	2.20767	LOC123920290	2.85e-66	Medtr4g046870.1	hypothetical_protein	2.48e-21	AT3G21710.2		unknown protein
Tp4g123920301	LOC123920301	34.1792	10.927	1.64522	4.14614	2.21918	LOC123920301	6.25e-59	Medtr4g048060.1	DUF4228_domain_protein		not available
Tp1g123920332	LOC123920332	9.05444	2.46751	1.87557	6.15284	3.07318	LOC123920332	0	Medtr1g092760.1	GDSL-like_lipase/acylhydrolase	2.59e-96	AT5G03610.1		GDSL-like Lipase/Acylhydrolase superfamily protein
Tp4g123920459	LOC123920459	634.931	256.118	1.30979	4.17684	2.23404	LOC123920459	0	Medtr5g089110.1	F-box_plant-like_protein	5.21e-132	AT2G26850.1		F-box family protein
Tp4g123920651	LOC123920651	226.615	91.0971	1.31476	4.34487	2.3143	LOC123920651	0	Medtr5g086120.1	LysM_receptor_kinase_K1B	3.71e-35	AT3G21630.1	CERK1, LYSM RLK1	chitin elicitor receptor kinase 1
Tp4g123920699	LOC123920699	147.889	67.6001	1.12942	4.15437	2.22316	LOC123920699	0	Medtr5g078300.1	zein-binding_protein		not available
Tp4g123920710	LOC123920710	727.483	294.286	1.30569	4.18598	2.23845	LOC123920710	1.41e-130	Medtr5g078030.1	salt_stress_response/antifungal_domain_protein	1.07e-77	AT5G37660.1	PDLP7	plasmodesmata-located protein 7
Tp1g123920765	LOC123920765	258.223	75.4337	1.77534	4.55869	2.41383	LOC123920765	0	Medtr1g088885.1	phototropic-responsive_NPH3_family_protein	0	AT1G03010.1		Phototropic-responsive NPH3 family protein
Tp4g123920839	LOC123920839	1529.71	454.473	1.75099	4.29814	2.29216	LOC123920839	0	Medtr4g113100.1	LRR_receptor-like_kinase	0	AT2G26730.1		Leucine-rich repeat protein kinase family protein
Tp4g123920948	LOC123920948	10949.1	3717.09	1.55857	4.09369	2.19364	LOC123920948	1.94e-150	Medtr4g094815.1	caffeoyl-CoA_3-O-methyltransferase	4.57e-126	AT4G34050.1	CCoAOMT1	S-adenosyl-L-methionine-dependent methyltransferases superfamily protein
Tp4g123921250	LOC123921250	5962.59	1303.26	2.19382	5.02907	2.62296	LOC123921250	0	Medtr5g097900.1	aldo/keto_reductase_family_oxidoreductase	3e-113	AT1G59960.1		NAD(P)-linked oxidoreductase superfamily protein
Tp4g123921278	LOC123921278	9802.06	2710.97	1.85428	4.4539	2.36541	LOC123921278	0	Medtr5g098420.1	fasciclin-like_arabinogalactan_protein	3.32e-148	AT4G12730.1	FLA2	FASCICLIN-like arabinogalactan 2
Tp4g123921360	LOC123921360	50.2406	4.70071	3.4179	5.95494	2.99852	LOC123921360	0	Medtr1g061800.1	threonine_dehydratase_biosynthetic_protein	0	AT3G10050.1	OMR1	L-O-methylthreonine resistant 1
Tp4g123921461	LOC123921461	230.243	17.4882	3.7187	7.54351	3.55056	LOC123921461	0	Medtr5g094560.1	cytochrome_P450_family_71_protein	1.42e-118	AT3G26330.1	CYP71B37	cytochrome P450, family 71, subfamily B, polypeptide 37
Tp4g123921593	LOC123921593	7190.78	1778.96	2.01511	4.19808	2.24428	LOC123921593	0	Medtr4g011690.1	2-oxoglutarate-dependent_dioxygenase	1.8e-78	AT1G52820.1		2-oxoglutarate (2OG) and Fe(II)-dependent oxygenase superfamily protein
Tp4g123921711	LOC123921711	693.813	216.471	1.68037	6.23414	3.10332	LOC123921711	1.68e-137	Medtr4g028060.1	cyclin_p4	1.49e-98	AT2G45080.1	cycp3;1	cyclin p3;1
Tp4g123921715	LOC123921715	434.404	54.0647	3.00628	4.93011	2.58006	LOC123921715	0	Medtr5g086130.1	LysM_receptor_kinase_K1B	5.03e-110	AT3G21630.1	CERK1, LYSM RLK1	chitin elicitor receptor kinase 1
Tp4g123921738	LOC123921738	43.5486	7.82381	2.47668	4.00813	2.1516	LOC123921738	0	Medtr4g011860.1	leucine-rich_receptor-like_kinase_family_protein	2.18e-108	AT2G32640.2		Lycopene beta/epsilon cyclase protein
Tp4g123921748	LOC123921748	520.633	146.475	1.82961	4.62013	2.44191	LOC123921748	0	Medtr5g087390.1	indole-3-acetaldehyde_oxidase	0	AT1G04580.1	AAO4, ATAO-4, ATAO2, AO4	aldehyde oxidase 4
Tp4g123921773	LOC123921773	1639.61	108.42	3.91864	11.1869	4.51637	LOC123921773	0	Medtr5g086130.1	LysM_receptor_kinase_K1B	1.4e-146	AT3G21630.1	CERK1, LYSM RLK1	chitin elicitor receptor kinase 1
Tp4g123921777	LOC123921777	1838.77	544.943	1.75456	4.19006	2.24042	LOC123921777	3.18e-126	Medtr5g087760.1	late_embryogenesis_abundant_hydroxyproline-rich_glycoprotein	3.03e-43	AT2G27080.2		Late embryogenesis abundant (LEA) hydroxyproline-rich glycoprotein family
Tp4g123921878	LOC123921878	246.091	74.047	1.73268	4.27654	2.28188	LOC123921878	0	Medtr4g035980.1	pectinesterase/pectinesterase_inhibitor	0	AT5G51490.1		Plant invertase/pectin methylesterase inhibitor superfamily
Tp4g123921907	LOC123921907	6380.97	2849.93	1.16285	5.16378	2.68047	LOC123921907	0	Medtr4g008200.1	GDP-fucose_protein_O-fucosyltransferase	0	AT3G21190.1		O-fucosyltransferase family protein
Tp4g123921947	LOC123921947	5166.62	1511.09	1.77363	6.88131	3.33293	LOC123921947	0	Medtr5g097900.1	aldo/keto_reductase_family_oxidoreductase	3e-113	AT1G59960.1		NAD(P)-linked oxidoreductase superfamily protein
Tp1g123922017	LOC123922017	573.304	134.614	2.09047	4.318	2.30158	LOC123922017	0	Medtr1g054205.1	peroxidase_family_protein	1.79e-55	AT5G06720.1	ATPA2, PA2	peroxidase 2
Tp4g123922256	LOC123922256	13.6426	2.99065	2.18959	5.07887	2.64435	LOC123922256	1.13e-108	Medtr8g442690.1	endonuclease/exonuclease/phosphatase_family_protein		not available
Tp1g123922666	LOC123922666	612.793	166.825	1.87706	5.26842	2.72444	LOC123922666	0	Medtr1g067000.1	myb_transcription_factor	4.38e-122	AT3G09600.1		Homeodomain-like superfamily protein
Tp1g123922709	LOC123922709	7.03304	2.55127	1.46293	5.17692	2.68603	LOC123922709	0	Medtr0400s0030.1	LRR_receptor-like_kinase_family_protein		not available
Tp1g123922797	LOC123922797	247.049	69.9759	1.81987	4.30229	2.29413	LOC123922797	0	Medtr1g064690.1	peptide_upstream_ORF_protein,_putative	2.5e-91	AT3G53400.1		unknown protein
Tp4g123922885	LOC123922885	9.03704	2.46285	1.87552	3.99866	2.14692	LOC123922885	3.53e-144	Medtr8g070690.1	hypothetical_protein	4.13e-28	AT4G20190.1
Tp4g123923083	LOC123923083	31.6213	8.34045	1.9227	4.45457	2.36573	LOC123923083	1.79e-102	Medtr4g122750.1	plant_invertase/pectin_methylesterase_inhibitor	7.4e-44	AT1G47960.1	C/VIF1, ATC/VIF1	cell wall / vacuolar inhibitor of fructosidase 1
Tp1g123923097	LOC123923097	25.5356	6.54461	1.96413	4.69669	2.47657	LOC123923097	1.16e-132	Medtr1g067560.1	copper_chaperone	5.7e-48	AT2G37390.2	NAKR2	Chloroplast-targeted copper chaperone protein
Tp4g123923204	LOC123923204	27.4524	2.48812	3.4638	11.1757	4.51388	LOC123923204	0	Medtr0005s0140.1	membrane_calcium-translocating_P-type_ATPase	0	AT3G57330.1	ACA11	autoinhibited Ca2+-ATPase 11
Tp4g123923258	LOC123923258	99.8867	3.96301	4.65562	6.99206	3.37049	LOC123923258	0	Medtr3g464190.1	sesquiterpene_synthase	1.53e-99	AT5G23960.2	TPS21	terpene synthase 21
Tp4g123923264	LOC123923264	310.985	74.6999	2.05767	4.82923	2.53573	LOC123923264	1.46e-102	Medtr4g035855.1	plant_invertase/pectin_methylesterase_inhibitor	1.02e-30	AT2G01610.1		Plant invertase/pectin methylesterase inhibitor superfamily protein
Tp4g123923324	LOC123923324	48.9361	11.3629	2.10657	6.04803	3.03387	LOC123923324	7.75e-164	Medtr5g075210.1	ovate_transcriptional_repressor	1.84e-32	AT1G06920.1	ATOFP4, OFP4	ovate family protein 4
Tp4g123923540	LOC123923540	67.5422	14.4638	2.22335	4.64105	2.45141	LOC123923540	0	Medtr4g027920.1	MATE_efflux_family_protein	0	AT2G38510.1		MATE efflux family protein
Tp4g123923702	LOC123923702	112.319	30.9935	1.85757	5.97744	3.0071	LOC123923702	2.15e-60	Medtr4g119790.1	flowering-promoting_factor-like_protein	4.54e-39	AT5G24860.1	FPF1, ATFPF1	flowering promoting factor 1
Tp1g123923739	LOC123923739	59.8573	5.90589	3.3413	4.38106	2.33135	LOC123923739	4.54e-158	Medtr1g030230.1	GDSL-like_lipase/acylhydrolase	7.04e-110	AT3G26430.1		GDSL-like Lipase/Acylhydrolase superfamily protein
Tp4g123923780	LOC123923780	2131.14	924.502	1.20488	4.98268	2.60292	LOC123923780	0	Medtr5g097480.1	GRAS_family_transcription_factor	0	AT5G48150.2	PAT1	GRAS family transcription factor
Tp4g123923946	LOC123923946	47.8227	10.5402	2.1818	19.2685	5.89807	LOC123923946	3.21e-48	Medtr5g095710.1	transmembrane_protein,_putative		not available
Tp4g123924018	LOC123924018	436.295	123.502	1.82077	4.30743	2.29657	LOC123924018	0	Medtr5g075630.1	receptor-like_kinase	0	AT5G58300.2		Leucine-rich repeat protein kinase family protein
Tp4g123924037	LOC123924037	46.4871	7.89442	2.55793	4.12828	2.2105	LOC123924037	3e-71	Medtr4g005320.1	SAUR-like_auxin-responsive_family_protein	1.09e-34	AT2G24400.1		SAUR-like auxin-responsive protein family
Tp4g123924054	LOC123924054	926.839	209.684	2.1441	5.02814	2.62256	LOC123924054	9.62e-176	Medtr0258s0040.5	ELMO/CED-12_family_protein	4.28e-64	AT1G03620.1		ELMO/CED-12 family protein
Tp4g123924094	LOC123924094	123.022	53.062	1.21317	5.02196	2.6199	LOC123924094	0	Medtr5g083480.2	LRR_receptor-like_kinase	0	AT3G56100.1	MRLK, IMK3	meristematic receptor-like kinase
Tp4g123924105	LOC123924105	22.1869	5.75223	1.94752	4.05689	2.17562	LOC123924105	5.04e-111	Medtr5g083230.1	lateral_organ_boundaries_(LOB)_domain_protein	4.31e-71	AT2G30130.1	ASL5, LBD12, PCK1	Lateral organ boundaries (LOB) domain family protein
Tp1g123924240	LOC123924240	187.287	32.9565	2.50662	4.14221	2.21727	LOC123924240	1.95e-147	Medtr1g115195.1	glutathione_S-transferase	7.98e-60	AT2G29460.1	ATGSTU4, GST22, GSTU4	glutathione S-transferase tau 4
Tp4g123924327	LOC123924327	162.612	42.2592	1.94409	3.98302	2.13917	LOC123924327	0	Medtr5g096840.1	transmembrane_amino_acid_transporter_family_protein	8.94e-80	AT5G23810.2	AAP7	amino acid permease 7
Tp4g123924339	LOC123924339	499.78	190.099	1.39454	4.46974	2.37278	LOC123924339	0	Medtr4g030040.1	organic_cation/carnitine_transporter	1.9e-159	AT1G16390.1	ATOCT3, 3-Oct	organic cation/carnitine transporter 3
Tp4g123924362	LOC123924362	826.357	52.794	3.96832	5.05201	2.63283	LOC123924362	0	Medtr8g065010.1	polygalacturonase_plant-like_protein	0	AT1G60590.1		Pectin lyase-like superfamily protein
Tp4g123924461	LOC123924461	199.909	44.5375	2.16625	5.60523	2.86194	LOC123924461	1.23e-135	Medtr8g069755.1	SOUL_heme-binding_family_protein	8.44e-24	AT1G17100.1		SOUL heme-binding family protein
Tp4g123924532	LOC123924532	8251.61	3217.96	1.35853	4.78448	2.51587	LOC123924532	0	Medtr4g021580.1	auxin_response_factor_2	0	AT4G23980.1	ARF9	auxin response factor 9
Tp4g123924544	LOC123924544	589.791	290.347	1.02242	8.76741	3.91369	LOC123924544	0	Medtr5g005440.1	GPCR-type_G_protein	0	AT4G27630.2	GTG2	GPCR-type G protein 2
Tp4g123924552	LOC123924552	620.059	103.657	2.58058	5.25716	2.71974	LOC123924552	0	Medtr4g006010.1	xyloglucan_glycosyltransferase	2.83e-117	AT4G31590.1	ATCSLC05, CSLC05, ATCSLC5, CSLC5	Cellulose-synthase-like C5
Tp1g123924575	LOC123924575	1220.81	597.68	1.0304	5.77077	2.92735	LOC123924575	2.62e-78	Medtr1g038650.1	TCP_family_transcription_factor	4.06e-45	AT5G23280.1		TCP family transcription factor
Tp4g123924664	LOC123924664	99.8745	28.181	1.82539	6.08067	3.04617	LOC123924664	0	Medtr4g007740.1	eukaryotic_aspartyl_protease_family_protein	8.47e-160	AT1G79720.1		Eukaryotic aspartyl protease family protein
Tp4g123924879	LOC123924879	63.2205	23.8875	1.40414	4.45315	2.36506	LOC123924879	2.77e-173	Medtr4g016510.1	GDSL-like_lipase/acylhydrolase	4.88e-114	AT3G11210.1		SGNH hydrolase-type esterase superfamily protein

## Sheet: Nod+ > Nod- DEGs
TpLocusID	Locus ID	Normalized read means NodM	Normalized read means NodP	Diff of (NodM)-(NodP) Log2	t-Statistic for Diff of Nod	Diff of Nod: -log10(p-value)	Locus ID	Lowest E-value BLAST2 Medtr Proteins	MedtrLocus	Description Medtr	Lowest E-value BLAST2 _TAIR	TAIR Gene	TAIR Symbols	Description TAIR
Tp1g_ChrLoc_19687500	LOC_LG1_19687500	2.1261	599.361	8.13907	-40.5336	7.82174	LOC_LG1_19687500		not available			not available
Tp1g_ChrLoc_34658260	LOC_LG1_34658260	2.1261	11.3263	2.41339	-8.05445	3.70787	LOC_LG1_34658260		not available			not available
Tp2g_ChrLoc_1446209	LOC_LG2_1446209	2.1261	57.6594	4.76127	-17.5784	5.6625	LOC_LG2_1446209		not available			not available
Tp2g_ChrLoc_1796191	LOC_LG2_1796191	2.1261	40.6779	4.25796	-6.63309	3.24697	LOC_LG2_1796191		not available			not available
Tp2g_ChrLoc_23157820	LOC_LG2_23157820	2.1261	54.7205	4.6858	-31.8904	7.19937	LOC_LG2_23157820		not available			not available
Tp2g_ChrLoc_23225814	LOC_LG2_23225814	2.1261	47.7669	4.48973	-6.81593	3.31053	LOC_LG2_23225814		not available			not available
Tp2g_ChrLoc_25995919	LOC_LG2_25995919	2.1261	160.107	6.23468	-34.963	7.43793	LOC_LG2_25995919		not available			not available
Tp2g_ChrLoc_26005300	LOC_LG2_26005300	3.90217	824.825	7.72367	-11.4068	4.56511	LOC_LG2_26005300		not available			not available
Tp2g_ChrLoc_26712263	LOC_LG2_26712263	2.51063	401.712	7.32197	-18.4688	5.78922	LOC_LG2_26712263		not available			not available
Tp2g_ChrLoc_27403555	LOC_LG2_27403555	2.1261	90.7577	5.41574	-7.84879	3.64559	LOC_LG2_27403555		not available			not available
Tp2g_ChrLoc_27598939	LOC_LG2_27598939	2.1261	925.578	8.766	-28.7652	6.93214	LOC_LG2_27598939		not available			not available
Tp2g_ChrLoc_37651173	LOC_LG2_37651173	2.1261	11.6921	2.45925	-8.09471	3.7199	LOC_LG2_37651173		not available			not available
Tp2g_ChrLoc_37659586	LOC_LG2_37659586	2.1261	20.4607	3.26657	-6.8836	3.33372	LOC_LG2_37659586		not available			not available
Tp2g_ChrLoc_42849640	LOC_LG2_42849640	4.70029	1979.7	8.71831	-19.0646	5.87074	LOC_LG2_42849640		not available			not available
Tp2g_ChrLoc_42892811	LOC_LG2_42892811	2.1261	632.728	8.21723	-15.3445	5.3151	LOC_LG2_42892811		not available			not available
Tp2g_ChrLoc_42908346	LOC_LG2_42908346	2.1261	6.60931	1.63629	-4.49473	2.38436	LOC_LG2_42908346		not available			not available
Tp2g_ChrLoc_42910407	LOC_LG2_42910407	2.1261	17.3429	3.02806	-8.97871	3.97189	LOC_LG2_42910407		not available			not available
Tp2g_ChrLoc_43002718	LOC_LG2_43002718	2.95864	1529.51	9.01392	-23.972	6.46076	LOC_LG2_43002718		not available			not available
Tp2g_ChrLoc_43017361	LOC_LG2_43017361	5.88204	911.802	7.27626	-7.43153	3.51489	LOC_LG2_43017361		not available			not available
Tp2g_ChrLoc_43023580	LOC_LG2_43023580	2.1261	601.212	8.14352	-47.0928	8.2115	LOC_LG2_43023580		not available			not available
Tp2g_ChrLoc_49584588	LOC_LG2_49584588	4.96136	1622.04	8.35286	-9.68695	4.15853	LOC_LG2_49584588		not available			not available
Tp2g_ChrLoc_49591682	LOC_LG2_49591682	5.22083	2506.46	8.90716	-12.5915	4.81353	LOC_LG2_49591682		not available			not available
Tp2g_ChrLoc_50214369	LOC_LG2_50214369	2.56278	2080.26	9.66484	-23.5752	6.41767	LOC_LG2_50214369		not available			not available
Tp2g_ChrLoc_50220630	LOC_LG2_50220630	3.40641	890.803	8.03071	-10.059	4.25174	LOC_LG2_50220630		not available			not available
Tp2g_ChrLoc_56282625	LOC_LG2_56282625	2.1261	1332.77	9.292	-22.9272	6.34574	LOC_LG2_56282625		not available			not available
Tp2g_ChrLoc_64800108	LOC_LG2_64800108	2.1261	15.7497	2.88904	-7.06539	3.39509	LOC_LG2_64800108	2.93e-22	Medtr5g014085.1	Nodule_Cysteine-Rich_(NCR)_secreted_peptide		not available
Tp2g_ChrLoc_71566917	LOC_LG2_71566917	2.1261	16.8852	2.98948	-10.1311	4.26944	LOC_LG2_71566917		not available			not available
Tp2g_ChrLoc_9084228	LOC_LG2_9084228	2.1261	135.157	5.99029	-11.8605	4.66296	LOC_LG2_9084228		not available			not available
Tp2g_ChrLoc_9098280	LOC_LG2_9098280	2.1261	193.438	6.50752	-87.8683	9.83457	LOC_LG2_9098280		not available			not available
Tp2g_ChrLoc_c22818257	LOC_LG2_c22818257	2.1261	82.9158	5.28536	-12.3931	4.77349	LOC_LG2_c22818257		not available			not available
Tp3g_ChrLoc_1972932	LOC_LG3_1972932	2.1261	1674.69	9.62146	-27.8441	6.84789	LOC_LG3_1972932		not available			not available
Tp3g_ChrLoc_39388729	LOC_LG3_39388729	3.6615	1088.75	8.21602	-15.2341	5.2967	LOC_LG3_39388729		not available			not available
Tp3g_ChrLoc_39515513	LOC_LG3_39515513	8.12429	3901.16	8.90745	-7.15495	3.42486	LOC_LG3_39515513		not available			not available
Tp3g_ChrLoc_39556550	LOC_LG3_39556550	2.1261	37.2492	4.13093	-13.6024	5.00878	LOC_LG3_39556550		not available			not available
Tp3g_ChrLoc_44572793	LOC_LG3_44572793	2.1261	19.9928	3.2332	-13.5971	5.0078	LOC_LG3_44572793		not available			not available
Tp3g_ChrLoc_45802337	LOC_LG3_45802337	2.1261	107.77	5.6636	-40.1234	7.79532	LOC_LG3_45802337		not available			not available
Tp3g_ChrLoc_45952050	LOC_LG3_45952050	2.1261	36.9165	4.11798	-14.1316	5.1056	LOC_LG3_45952050		not available			not available
Tp3g_ChrLoc_46181964	LOC_LG3_46181964	2.1261	2213.85	10.0241	-49.2127	8.32598	LOC_LG3_46181964		not available			not available
Tp3g_ChrLoc_46201399	LOC_LG3_46201399	2.1261	84.6054	5.31447	-26.7767	6.74674	LOC_LG3_46201399		not available			not available
Tp3g_ChrLoc_46222489	LOC_LG3_46222489	3.78404	432.996	6.83828	-7.91116	3.66462	LOC_LG3_46222489		not available			not available
Tp3g_ChrLoc_46786906	LOC_LG3_46786906	2.1261	25.4989	3.58415	-8.07611	3.71435	LOC_LG3_46786906		not available			not available
Tp3g_ChrLoc_48552327	LOC_LG3_48552327	2.1261	7.3261	1.78483	-6.44797	3.18118	LOC_LG3_48552327		not available			not available
Tp3g_ChrLoc_48555850	LOC_LG3_48555850	2.1261	91.9436	5.43447	-8.41266	3.81316	LOC_LG3_48555850		not available			not available
Tp3g_ChrLoc_50372750	LOC_LG3_50372750	2.98566	337.903	6.82241	-11.3624	4.55533	LOC_LG3_50372750		not available			not available
Tp3g_LG346187887	LOC_LG346187887	2.1261	39.6447	4.22085	-4.20441	2.24733	LOC_LG346187887		not available			not available
Tp4g_ChrLoc_10002194	LOC_LG4_10002194	2.1261	367.786	7.43451	-18.3153	5.76779	LOC_LG4_10002194		not available			not available
Tp4g_ChrLoc_11690423	LOC_LG4_11690423	2.56278	69.5522	4.76231	-9.2951	4.05683	LOC_LG4_11690423		not available			not available
Tp4g_ChrLoc_13557842	LOC_LG4_13557842	2.1261	123.322	5.85808	-14.7736	5.21853	LOC_LG4_13557842		not available			not available
Tp4g_ChrLoc_16510258	LOC_LG4_16510258	2.1261	112.76	5.7289	-36.3515	7.53899	LOC_LG4_16510258		not available			not available
Tp4g_ChrLoc_16601938	LOC_LG4_16601938	2.1261	189.742	6.47968	-14.1795	5.11419	LOC_LG4_16601938		not available		0	AT3G20660.1	AtOCT4, 4-Oct	organic cation/carnitine transporter4
Tp4g_ChrLoc_17735600	LOC_LG4_17735600	2.1261	37.3018	4.13296	-16.5474	5.50779	LOC_LG4_17735600		not available			not available
Tp4g_ChrLoc_17828509	LOC_LG4_17828509	2.1261	154.319	6.18156	-53.4381	8.54019	LOC_LG4_17828509		not available			not available
Tp4g_ChrLoc_17835497	LOC_LG4_17835497	2.1261	400.807	7.55855	-37.0247	7.58662	LOC_LG4_17835497		not available			not available
Tp4g_ChrLoc_17847244	LOC_LG4_17847244	2.1261	10.0109	2.23529	-4.68376	2.47074	LOC_LG4_17847244		not available			not available
Tp4g_ChrLoc_1853250	LOC_LG4_1853250	2.1261	33.8403	3.99246	-25.9789	6.66851	LOC_LG4_1853250		not available			not available
Tp4g_ChrLoc_29179377	LOC_LG4_29179377	2.1261	645.851	8.24685	-20.8979	6.10687	LOC_LG4_29179377		not available			not available
Tp4g_ChrLoc_29597468	LOC_LG4_29597468	2.1261	110.473	5.69934	-17.9697	5.71893	LOC_LG4_29597468		not available			not available
Tp4g_ChrLoc_30536145	LOC_LG4_30536145	2.1261	30.2848	3.83231	-12.2784	4.75005	LOC_LG4_30536145		not available			not available
Tp4g_ChrLoc_30682246	LOC_LG4_30682246	2.95864	6558.65	11.1143	-38.6896	7.70082	LOC_LG4_30682246		not available			not available
Tp4g_ChrLoc_44677136	LOC_LG4_44677136	2.52838	828.801	8.35667	-18.9475	5.8549	LOC_LG4_44677136	2.22e-22	Medtr8g012795.1	Defensin_related		not available
Tp4g_ChrLoc_44681011	LOC_LG4_44681011	2.56278	424.375	7.37149	-14.7822	5.22002	LOC_LG4_44681011		not available			not available
Tp4g_ChrLoc_44747960	LOC_LG4_44747960	2.1261	142.869	6.07033	-17.2152	5.60903	LOC_LG4_44747960		not available			not available
Tp4g_ChrLoc_44756186	LOC_LG4_44756186	2.1261	57.2524	4.75105	-8.79812	3.92222	LOC_LG4_44756186		not available			not available
Tp4g_ChrLoc_6527432	LOC_LG4_6527432	2.1261	70.5728	5.05283	-8.99465	3.97623	LOC_LG4_6527432		not available			not available
Tp4g_ChrLoc_6905197	LOC_LG4_6905197	2.1261	309.169	7.18404	-23.813	6.44358	LOC_LG4_6905197		not available			not available
Tp4g_ChrLoc_7217736	LOC_LG4_7217736	2.1261	243.649	6.84045	-13.5095	4.99143	LOC_LG4_7217736		not available			not available
Tp5g_ChrLoc_2569383	LOC_LG5_2569383	2.9989	40.2718	3.74726	-9.75036	4.17464	LOC_LG5_2569383		not available			not available
Tp5g_ChrLoc_4717864	LOC_LG5_4717864	2.1261	16.1024	2.921	-7.29187	3.46978	LOC_LG5_4717864		not available			not available
Tp6g_ChrLoc_25093094	LOC_LG6_25093094	2.1261	38.1072	4.16378	-11.1566	4.50958	LOC_LG6_25093094		not available			not available
Tp6g_ChrLoc_26180840	LOC_LG6_26180840	3.84063	7804.89	10.9888	-17.023	5.58029	LOC_LG6_26180840		not available			not available
Tp6g_ChrLoc_26324706	LOC_LG6_26324706	2.1261	499.217	7.87531	-11.2984	4.5412	LOC_LG6_26324706		not available			not available
Tp6g_ChrLoc_26393655	LOC_LG6_26393655	2.1261	17.0551	3.00392	-6.2461	3.10773	LOC_LG6_26393655		not available			not available
Tp6g_ChrLoc_26419432	LOC_LG6_26419432	2.1261	202.677	6.57483	-21.8885	6.22618	LOC_LG6_26419432		not available			not available
Tp6g_ChrLoc_26461162	LOC_LG6_26461162	5.1264	3818.98	9.54102	-4.029	2.1619	LOC_LG6_26461162		not available			not available
Tp6g_ChrLoc_29208215	LOC_LG6_29208215	2.1261	202.068	6.57049	-21.671	6.20044	LOC_LG6_29208215		not available			not available
Tp6g_ChrLoc_30255329	LOC_LG6_30255329	2.1261	1313.74	9.27125	-21.8471	6.22131	LOC_LG6_30255329		not available			not available
Tp6g_ChrLoc_30266463	LOC_LG6_30266463	2.1261	696.321	8.3554	-16.8316	5.55134	LOC_LG6_30266463		not available			not available
Tp6g_ChrLoc_34593871	LOC_LG6_34593871	4.56445	722.408	7.30623	-10.3478	4.32197	LOC_LG6_34593871		not available			not available
Tp6g_ChrLoc_34597136	LOC_LG6_34597136	3.08701	1231.6	8.64011	-14.3045	5.13649	LOC_LG6_34597136		not available			not available
Tp6g_ChrLoc_34601266	LOC_LG6_34601266	9.98887	3154.83	8.30303	-10.9847	4.47079	LOC_LG6_34601266		not available			not available
Tp6g_ChrLoc_34609401	LOC_LG6_34609401	4.41598	325.658	6.20448	-10.2107	4.28887	LOC_LG6_34609401		not available			not available
Tp6g_ChrLoc_34930846	LOC_LG6_34930846	2.1261	483.2	7.82827	-49.1516	8.32275	LOC_LG6_34930846		not available			not available
Tp6g_ChrLoc_43706120	LOC_LG6_43706120	2.1261	131.335	5.94889	-17.5675	5.66092	LOC_LG6_43706120		not available			not available
Tp6g_ChrLoc_7562165	LOC_LG6_7562165	2.1261	38.9355	4.1948	-15.7883	5.38783	LOC_LG6_7562165		not available			not available
Tp6g_ChrLoc_7578390	LOC_LG6_7578390	2.1261	68.4596	5.00897	-9.81658	4.19137	LOC_LG6_7578390		not available			not available
Tp7g_ChrLoc_19147693	LOC_LG7_19147693	2.1261	7.72091	1.86056	-5.08928	2.64879	LOC_LG7_19147693		not available			not available
Tp7g_ChrLoc_38697767	LOC_LG7_38697767	2.1261	355.57	7.38578	-53.0328	8.52039	LOC_LG7_38697767		not available			not available
Tp7g_ChrLoc_39061912	LOC_LG7_39061912	3.78779	431.204	6.83087	-10.3395	4.31998	LOC_LG7_39061912		not available			not available
Tp7g_ChrLoc_41558732	LOC_LG7_41558732	2.1261	47.6544	4.48633	-25.2801	6.59803	LOC_LG7_41558732		not available			not available
Tp7g_ChrLoc_42698806	LOC_LG7_42698806	2.1261	92.2436	5.43917	-44.7893	8.08114	LOC_LG7_42698806		not available			not available
Tp7g_ChrLoc_42837084	LOC_LG7_42837084	2.1261	386.501	7.50612	-24.0959	6.47408	LOC_LG7_42837084		not available			not available
Tp7g_ChrLoc_46573478	LOC_LG7_46573478	2.1261	187.639	6.46361	-16.7599	5.54042	LOC_LG7_46573478		not available			not available
Tp7g_ChrLoc_46579477	LOC_LG7_46579477	2.1261	137.318	6.01316	-9.53895	4.12056	LOC_LG7_46579477		not available			not available
Tp7g_ChrLoc_57574802	LOC_LG7_57574802	4.07289	2021.09	8.95487	-6.63874	3.24895	LOC_LG7_57574802		not available			not available
Tp7g_ChrLoc_57600272	LOC_LG7_57600272	2.1261	113.929	5.74378	-17.2773	5.61824	LOC_LG7_57600272	4.35e-53	Medtr2g103313.1	embryo-specific_protein		not available
Tp4g123881400	LOC123881400	2.43196	128.924	5.72826	-9.28821	4.055	LOC123881400		not available			not available
Tp4g123881477	LOC123881477	18.9467	280.038	3.8856	-6.12106	3.06131	LOC123881477	0	Medtr8g072010.1	pectinacetylesterase_family_protein	6.7e-178	AT4G19420.1		Pectinacetylesterase family protein
Tp4g123881561	LOC123881561	77.9381	668.872	3.10133	-6.79481	3.30326	LOC123881561	0	Medtr5g021650.1	ATP-binding_microtubule_motor_family_protein	0	AT3G51150.2		ATP binding microtubule motor family protein
Tp4g123881563	LOC123881563	117.751	1210.79	3.36214	-5.58063	2.8521	LOC123881563	9.16e-131	Medtr8g076160.1	lactoylglutathione_lyase/glyoxalase_I_family_protein	9.89e-54	AT1G15380.2		Lactoylglutathione lyase / glyoxalase I family protein
Tp4g123881571	LOC123881571	2.76058	453.158	7.3589	-5.16009	2.67891	LOC123881571	1.99e-57	Medtr3g047140.1	legume_lectin_beta_domain_protein		not available
Tp1g123881702	LOC123881702	29.8951	60.2849	1.01189	-4.41885	2.34907	LOC123881702	0	Medtr1g066900.1	PPR_containing_plant-like_protein	0	AT3G09650.1	HCF152, CRM3	Tetratricopeptide repeat (TPR)-like superfamily protein
Tp4g123881749	LOC123881749	42.6483	4539.5	6.7339	-12.0146	4.69541	LOC123881749	0	Medtr5g099060.1	nodule_inception_protein	3.02e-179	AT4G35270.1		Plant regulator RWP-RK family protein
Tp4g123881755	LOC123881755	1.94634	363.53	7.54516	-32.5909	7.25569	LOC123881755		not available			not available
Tp4g123881756	LOC123881756	1.94634	177.32	6.50944	-15.5046	5.34157	LOC123881756		not available			not available
Tp4g123881763	LOC123881763	2.52054	20.0305	2.9904	-4.29022	2.28839	LOC123881763	0	Medtr5g069570.1	DUF868_family_protein	2.99e-123	AT2G04220.1		Plant protein of unknown function (DUF868)
Tp4g123881809	LOC123881809	3.46956	2797.53	9.65518	-17.8011	5.69477	LOC123881809		not available			not available
Tp4g123881847	LOC123881847	1.94634	10.889	2.48403	-13.4063	4.97201	LOC123881847	0	Medtr5g071340.1	PHD_zinc_finger_protein	0	AT5G58610.1		PHD finger transcription factor, putative
Tp4g123881857	LOC123881857	25.7856	1345.14	5.70505	-15.421	5.32778	LOC123881857	0	Medtr5g096200.1	oligopeptide_transporter_OPT_family_protein	0	AT5G55930.1	ATOPT1, OPT1	oligopeptide transporter 1
Tp4g123881883	LOC123881883	5.44934	20.1344	1.88551	-5.65288	2.88091	LOC123881883	0	Medtr4g116190.1	calcium-binding_EF_hand_protein	4.19e-166	AT4G32060.1		calcium-binding EF hand family protein
Tp1g123881953	LOC123881953	2.23861	398.655	7.47639	-19.5302	5.93273	LOC123881953		not available			not available
Tp4g123882015	LOC123882015	2.17608	1554.45	9.48046	-34.8382	7.42865	LOC123882015		not available			not available
Tp4g123882049	LOC123882049	56.6399	195.253	1.78545	-4.34638	2.31501	LOC123882049	0	Medtr4g113790.1	Serine/Threonine_kinase_family_protein	2.21e-169	AT2G26700.1	PID2	AGC (cAMP-dependent, cGMP-dependent and protein kinase C) kinase family protein
Tp4g123882058	LOC123882058	7.59361	99.0124	3.70475	-4.13011	2.21139	LOC123882058	0	Medtr5g096750.1	subtilisin-like_serine_protease	0	AT2G04160.1	AIR3	Subtilisin-like serine endopeptidase family protein
Tp1g123882132	LOC123882132	1.94634	43.769	4.49107	-8.32494	3.78774	LOC123882132		not available			not available
Tp1g123882166	LOC123882166	1.94634	350.763	7.49359	-8.13472	3.7318	LOC123882166	9.48e-42	Medtr1g105955.1	paired_amphipathic_helix_protein	4.6e-30	AT5G15020.1	SNL2	SIN3-like 2
Tp4g123882175	LOC123882175	381.523	74205.4	7.60361	-9.4612	4.1004	LOC123882175	5.16e-90	Medtr5g066070.1	leghemoglobin_Lb120-1	2.07e-41	AT3G10520.1	AHB2, GLB2, ARATH GLB2, NSHB2, ATGLB2, HB2	haemoglobin 2
Tp4g123882176	LOC123882176	17.4709	24305.2	10.4421	-14.0395	5.08901	LOC123882176	5.16e-90	Medtr5g066070.1	leghemoglobin_Lb120-1	2.07e-41	AT3G10520.1	AHB2, GLB2, ARATH GLB2, NSHB2, ATGLB2, HB2	haemoglobin 2
Tp1g123882177	LOC123882177	1.94634	293.481	7.23635	-15.927	5.41017	LOC123882177		not available			not available
Tp4g123882180	LOC123882180	7.61652	28608.1	11.875	-12.5902	4.81326	LOC123882180	1.02e-81	Medtr1g011540.1	leghemoglobin_Lb120-1	1.17e-41	AT3G10520.1	AHB2, GLB2, ARATH GLB2, NSHB2, ATGLB2, HB2	haemoglobin 2
Tp4g123882181	LOC123882181	31.623	63699.1	10.9761	-9.71304	4.16517	LOC123882181	1.45e-89	Medtr5g066070.1	leghemoglobin_Lb120-1	2.07e-41	AT3G10520.1	AHB2, GLB2, ARATH GLB2, NSHB2, ATGLB2, HB2	haemoglobin 2
Tp1g123882362	LOC123882362	220.145	537.314	1.28731	-4.75864	2.50435	LOC123882362	0	Medtr1g105725.1	cysteine-rich_receptor-kinase-like_protein	4.75e-166	AT4G05200.1	CRK25	cysteine-rich RLK (RECEPTOR-like protein kinase) 25
Tp4g123882419	LOC123882419	7.64984	90.7259	3.56801	-5.5437	2.83727	LOC123882419	0	Medtr8g074550.1	UDP-glucosyltransferase_family_protein	3.4e-121	AT2G18570.1		UDP-Glycosyltransferase superfamily protein
Tp4g123882421	LOC123882421	94.1167	341.316	1.85859	-5.73852	2.91472	LOC123882421	6.59e-179	Medtr8g074530.1	DUF241_domain_protein	3.85e-27	AT2G17080.1		Arabidopsis protein of unknown function (DUF241)
Tp4g123882502	LOC123882502	2005.85	4892.25	1.28629	-4.12771	2.21022	LOC123882502	0	Medtr4g007710.1	hypothetical_protein	9.88e-110	AT2G24100.1		unknown protein
Tp1g123882595	LOC123882595	1.94634	258.307	7.05218	-42.6779	7.95567	LOC123882595	2.85e-73	Medtr1g088150.1	transmembrane_protein,_putative		not available
Tp5g123882876	LOC123882876	2.93072	1967.41	9.39083	-23.3384	6.39161	LOC123882876		not available			not available
Tp5g123882954	LOC123882954	1.94634	82.464	5.40493	-13.0394	4.90179	LOC123882954	1.61e-31	Medtr8g009535.1	gamma-thionin_family_protein		not available
Tp5g123882958	LOC123882958	2.23861	21.59	3.26968	-4.89247	2.56359	LOC123882958		not available			not available
Tp5g123883001	LOC123883001	2.77183	2116.09	9.57635	-20.5919	6.0689	LOC123883001		not available			not available
Tp5g123883003	LOC123883003	5.28234	6634.85	10.2947	-16.4655	5.49511	LOC123883003		not available			not available
Tp1g123883033	LOC123883033	38.175	2483.73	6.02373	-8.39878	3.80915	LOC123883033	0	Medtr1g104780.1	sugar_porter_(SP)_family_MFS_transporter	0	AT5G26340.1	MSS1, STP13, ATSTP13	Major facilitator superfamily protein
Tp1g123883189	LOC123883189	2.23861	386.328	7.43108	-33.7224	7.3442	LOC123883189		not available			not available
Tp1g123883222	LOC123883222	2.29631	78.5615	5.09644	-6.1743	3.08117	LOC123883222		not available			not available
Tp5g123883258	LOC123883258	2.10764	142.03	6.07443	-17.4302	5.64081	LOC123883258		not available			not available
Tp5g123883259	LOC123883259	4.24758	246.245	5.85731	-8.94142	3.96171	LOC123883259		not available			not available
Tp5g123883267	LOC123883267	1.94634	78.8554	5.34037	-15.1038	5.27481	LOC123883267	3.69e-22	Medtr8g010320.1	Defensin_related		not available
Tp5g123883409	LOC123883409	1.94634	945.121	8.92359	-53.0534	8.5214	LOC123883409	0	Medtr8g006775.1	auxin_efflux_carrier_family_protein	1.52e-80	AT1G76520.2		Auxin efflux carrier family protein
Tp5g123883509	LOC123883509	6.3119	62.517	3.3081	-4.50388	2.38859	LOC123883509	4.86e-71	Medtr2g436250.1	DUF581_family_protein	6.32e-26	AT5G49120.1		Protein of unknown function (DUF581)
Tp5g123883523	LOC123883523	1.94634	9.17915	2.23759	-12.8767	4.87007	LOC123883523	9.23e-37	Medtr8g009730.1	DUF260_family_protein		not available
Tp5g123883566	LOC123883566	2.40218	26.2057	3.44746	-10.1923	4.28438	LOC123883566	9.2e-48	Medtr4g099310.1	hypothetical_protein		not available
Tp1g123883696	LOC123883696	1.94634	30.6666	3.97783	-6.64374	3.25071	LOC123883696		not available			not available
Tp5g123883740	LOC123883740	5.50983	90.18	4.03273	-8.57968	3.86094	LOC123883740	2.46e-24	Medtr2g435320.1	Nodule_Cysteine-Rich_(NCR)_secreted_peptide		not available
Tp1g123883798	LOC123883798	4.57866	810.465	7.46768	-9.64847	4.14871	LOC123883798	0	Medtr1g116930.1	peptide/nitrate_transporter	0	AT5G19640.1		Major facilitator superfamily protein
Tp1g123883835	LOC123883835	108.673	271.975	1.32348	-5.8714	2.96644	LOC123883835	2.52e-69	Medtr1g078040.1	nucleoporin_autopeptidase	2.49e-42	AT1G10390.2		Nucleoporin autopeptidase
Tp5g123883898	LOC123883898	18.1904	43.645	1.26264	-4.68154	2.46974	LOC123883898		not available			not available
Tp5g123883993	LOC123883993	1214	7873.04	2.69715	-4.66284	2.46129	LOC123883993	1.15e-171	Medtr6g090380.1	zinc_finger_CCCH_domain_protein	3.49e-116	AT4G29190.1		Zinc finger C-x8-C-x5-C-x3-H type family protein
Tp1g123884023	LOC123884023	88.5046	342.517	1.95235	-4.05971	2.177	LOC123884023	1e-109	Medtr1g070250.1	transcriptional_regulator_superman_protein	5.42e-13	AT4G17810.1		C2H2 and C2HC zinc fingers superfamily protein
Tp5g123884032	LOC123884032	244.462	630.456	1.36678	-5.92269	2.98618	LOC123884032	0	Medtr4g108880.1	two-component_response_regulator-like_APRR7_protein	1.69e-156	AT5G61380.1	TOC1, APRR1, PRR1, AtTOC1	CCT motif -containing response regulator protein
Tp5g123884080	LOC123884080	265.135	714.99	1.4312	-4.52815	2.3998	LOC123884080	0	Medtr4g108870.1	ribonuclease_H_superfamily_polynucleotidyl_transferase	1.35e-180	AT5G61390.1		Polynucleotidyl transferase, ribonuclease H-like superfamily protein
Tp5g123884081	LOC123884081	20.8835	3821.73	7.51572	-9.04746	3.99057	LOC123884081	0	Medtr4g108870.1	ribonuclease_H_superfamily_polynucleotidyl_transferase	1.23e-145	AT5G61390.1		Polynucleotidyl transferase, ribonuclease H-like superfamily protein
Tp5g123884082	LOC123884082	1.94634	76.7935	5.30214	-14.3537	5.14522	LOC123884082		not available			not available
Tp5g123884137	LOC123884137	4.36906	361.788	6.37168	-8.38312	3.80462	LOC123884137	0	Medtr8g015970.1	ABC_transporter-like_family-protein	0	AT3G21250.2	MRP6, ABCC8	multidrug resistance-associated protein 6
Tp5g123884143	LOC123884143	5.71982	63.518	3.47312	-4.2918	2.28915	LOC123884143	0	Medtr8g015960.1	2,3-diketo-5-methylthio-1-phosphopentane_phosphatase	2.35e-32	AT1G17710.2		Pyridoxal phosphate phosphatase-related protein
Tp1g123884182	LOC123884182	1.94634	26.233	3.75254	-7.16374	3.42776	LOC123884182		not available			not available
Tp5g123884281	LOC123884281	5.07552	20011.9	11.945	-18.4609	5.78811	LOC123884281		not available			not available
Tp5g123884307	LOC123884307	2228.93	4548.98	1.02919	-4.82056	2.53189	LOC123884307	0	Medtr8g014560.3	poly(A)_polymerase	0	AT4G32850.6	nPAP	nuclear poly(a) polymerase
Tp1g123884349	LOC123884349	3.50785	1399.31	8.63991	-15.2586	5.3008	LOC123884349		not available			not available
Tp5g123884375	LOC123884375	113.241	8076.28	6.15623	-7.17421	3.43122	LOC123884375	0	Medtr6g086170.1	sulfate/bicarbonate/oxalate_exchanger_and_transporter_sat-1	9.23e-82	AT5G19600.1	SULTR3;5	sulfate transporter 3;5
Tp5g123884447	LOC123884447	351.938	2557.43	2.8613	-6.87592	3.33109	LOC123884447	0	Medtr4g108170.1	ABC_transporter_A_family_protein	0	AT3G47780.1	ATATH6, ATH6	ABC2 homolog 6
Tp5g123884520	LOC123884520	148.992	657.338	2.1414	-4.48271	2.37879	LOC123884520	0	Medtr4g112860.1	signal_peptide_peptidase_A_(SppA)_36_kDa_type_protein	0	AT1G73990.1	SPPA, SPPA1	signal peptide peptidase
Tp1g123884532	LOC123884532	1.94634	67.49	5.11583	-5.25922	2.7206	LOC123884532	1.88e-143	Medtr1g072090.1	late_embryogenesis_abundant_D-like_protein	2.73e-52	AT3G22490.1		Seed maturation protein
Tp5g123884617	LOC123884617	8.27187	104.22	3.65527	-4.12603	2.20941	LOC123884617	2.33e-78	Medtr4g105020.1	PB1_domain_protein	3.94e-35	AT3G26510.4		Octicosapeptide/Phox/Bem1p family protein
Tp5g123884732	LOC123884732	297.886	696.81	1.22601	-9.22257	4.03758	LOC123884732	0	Medtr4g130820.1	cyclic_nucleotide-gated_ion_channel-like_protein	0	AT5G57940.2	ATCNGC5, CNGC5	cyclic nucleotide gated channel 5
Tp5g123884803	LOC123884803	174.566	538.38	1.62485	-5.12017	2.66197	LOC123884803	1.47e-79	Medtr8g013900.1	CASP-like_protein	1.8e-33	AT3G16300.1		Uncharacterised protein family (UPF0497)
Tp5g123884805	LOC123884805	105.506	464.985	2.13986	-4.02783	2.16132	LOC123884805	0	Medtr8g030500.1	G-type_lectin_S-receptor-like_Serine/Threonine-kinase	0	AT4G00340.1	RLK4	receptor-like protein kinase 4
Tp5g123884814	LOC123884814	479.917	2545.19	2.40692	-4.92882	2.57949	LOC123884814	9.18e-149	Medtr2g041620.1	acyl-CoA_N-acyltransferase_(NAT)_superfamily_protein	5.35e-108	AT2G06025.1		Acyl-CoA N-acyltransferases (NAT) superfamily protein
Tp5g123884916	LOC123884916	3.69524	4891.37	10.3704	-20.1521	6.01334	LOC123884916		not available			not available
Tp5g123884957	LOC123884957	37.9298	741.583	4.2892	-17.7106	5.68171	LOC123884957	2.15e-120	Medtr4g114550.1	IDS4-like_protein	1.45e-101	AT2G26660.1	ATSPX2, SPX2	SPX domain gene 2
Tp5g123885017	LOC123885017	1.94634	37.9251	4.28431	-6.79511	3.30337	LOC123885017		not available			not available
Tp5g123885056	LOC123885056	2.21835	340.414	7.26166	-22.2237	6.26537	LOC123885056	0	Medtr6g028080.1	polygalacturonase	2.87e-105	AT4G35670.1		Pectin lyase-like superfamily protein
Tp5g123885127	LOC123885127	62.5128	713.392	3.51247	-4.97917	2.6014	LOC123885127	8.33e-98	Medtr2g033630.1	plant_invertase/pectin_methylesterase_inhibitor	1.06e-32	AT3G17130.1		Plant invertase/pectin methylesterase inhibitor superfamily protein
Tp5g123885182	LOC123885182	510.67	1287.02	1.33358	-4.00357	2.14935	LOC123885182	0	Medtr8g019480.1	substrate_carrier_family_protein	3.8e-147	AT1G72820.1		Mitochondrial substrate carrier family protein
Tp5g123885289	LOC123885289	1.94634	49.7906	4.67703	-4.75489	2.50268	LOC123885289		not available			not available
Tp5g123885296	LOC123885296	2.31461	1171.74	8.98367	-16.9402	5.5678	LOC123885296		not available		9.38e-17	AT1G21280.1		Putative Retrotransposon gag protein
Tp5g123885301	LOC123885301	115.913	384.649	1.7305	-4.26627	2.27698	LOC123885301	0	Medtr4g105010.1	plant_intracellular_ras_group-related_LRR_protein	8.29e-152	AT5G05850.1	PIRL1	plant intracellular ras group-related LRR 1
Tp5g123885315	LOC123885315	1.94634	68.9948	5.14765	-5.17096	2.68351	LOC123885315		not available			not available
Tp5g123885324	LOC123885324	2.23861	2083.81	9.8624	-39.3721	7.74623	LOC123885324		not available			not available
Tp5g123885329	LOC123885329	1.94634	1169.91	9.23142	-31.2615	7.14773	LOC123885329		not available			not available
Tp5g123885331	LOC123885331	1.94634	235.496	6.91879	-14.648	5.19683	LOC123885331		not available			not available
Tp5g123885512	LOC123885512	19.0133	101.252	2.41287	-5.83317	2.95165	LOC123885512	7.8e-157	Medtr8g023990.1	B3_DNA-binding_domain_protein	6.49e-57	AT2G46870.1	NGA1	AP2/B3-like transcriptional factor family protein
Tp5g123885531	LOC123885531	70.4582	573.018	3.02374	-4.8546	2.54693	LOC123885531	0	Medtr2g032710.1	polygalacturonase_plant-like_protein	0	AT1G48100.1		Pectin lyase-like superfamily protein
Tp5g123885554	LOC123885554	1.94634	46.4447	4.57668	-4.22779	2.25856	LOC123885554	3.28e-79	Medtr6g084940.1	PLAC8_family_protein	2.5e-33	AT1G58320.1		PLAC8 family protein
Tp5g123885572	LOC123885572	2.10764	7.00939	1.73366	-4.70364	2.47969	LOC123885572	0	Medtr2g065550.1	nodulin_MtN21/EamA-like_transporter_family_protein	1.86e-97	AT4G30420.1		nodulin MtN21 /EamA-like transporter family protein
Tp1g123885583	LOC123885583	3.63619	3675.15	9.98116	-20.2165	6.02155	LOC123885583		not available			not available
Tp5g123885659	LOC123885659	2.21835	341.167	7.26484	-14.9529	5.24924	LOC123885659		not available			not available
Tp5g123885747	LOC123885747	279.975	1256.98	2.16659	-5.34796	2.75746	LOC123885747	0	Medtr4g109220.1	plant_calmodulin-binding-like_protein	1.36e-17	AT5G39380.1		Plant calmodulin-binding protein-related
Tp5g123885862	LOC123885862	39.4916	96.7346	1.29249	-4.10207	2.19773	LOC123885862	0	Medtr0493s0010.1	pentatricopeptide_(PPR)_repeat_protein	0	AT1G74630.1		Tetratricopeptide repeat (TPR)-like superfamily protein
Tp5g123885929	LOC123885929	5.58852	51.0397	3.19108	-5.03874	2.62713	LOC123885929	2.47e-28	Medtr6g026850.1	hypothetical_protein		not available
Tp5g123886215	LOC123886215	10.5334	119.878	3.50852	-4.11467	2.20388	LOC123886215	1.04e-144	Medtr2g042420.1	adipocyte_plasma_membrane-associated-like_protein	1.43e-42	AT3G51440.1		Calcium-dependent phosphotriesterase superfamily protein
Tp1g123886394	LOC123886394	125.917	644.732	2.35622	-8.73899	3.90577	LOC123886394	0	Medtr1g022250.1	P-loop_nucleoside_triphosphate_hydrolase_superfamily_protein	0	AT5G40010.1	AATP1	AAA-ATPase 1
Tp5g123886764	LOC123886764	43.0833	91.2406	1.08255	-9.70439	4.16297	LOC123886764	5.18e-42	Medtr2g020500.1	F-box-like_protein		not available
Tp1g123886953	LOC123886953	339.657	828.236	1.28596	-6.83601	3.31743	LOC123886953	0	Medtr1g023340.1	alpha/beta_fold_hydrolase	0	AT4G24160.1		alpha/beta-Hydrolases superfamily protein
Tp5g123887073	LOC123887073	23.5475	228.164	3.27643	-4.94341	2.58586	LOC123887073	2.62e-146	Medtr2g042420.1	adipocyte_plasma_membrane-associated-like_protein	1.43e-42	AT3G51440.1		Calcium-dependent phosphotriesterase superfamily protein
Tp5g123887151	LOC123887151	3.61308	22.7709	2.65589	-8.22214	3.75765	LOC123887151	0	Medtr0026s0160.1	diacylglycerol_kinase_domain_protein	0	AT4G30340.1	ATDGK7, DGK7	diacylglycerol kinase 7
Tp5g123887193	LOC123887193	2.21835	323.312	7.18729	-11.7695	4.64361	LOC123887193		not available			not available
Tp5g123887239	LOC123887239	81.2258	270.228	1.73417	-4.49918	2.38642	LOC123887239	0	Medtr4g101890.2	cell_cycle_regulated_microtubule-associated_protein	4.35e-104	AT4G22860.1		Cell cycle regulated microtubule associated protein
Tp5g123887243	LOC123887243	529.031	1763.32	1.73687	-6.9461	3.35496	LOC123887243	0	Medtr4g101950.1	translation_factor_EF-1_alpha-like_protein	0	AT1G12420.1	ACR8	ACT domain repeat 8
Tp5g123887256	LOC123887256	103.894	990.281	3.25272	-4.73082	2.4919	LOC123887256	5.62e-117	Medtr4g102220.1	DUF1442_family_protein	3.45e-52	AT3G60780.1		Protein of unknown function (DUF1442)
Tp5g123887305	LOC123887305	1.94634	195.43	6.64974	-26.938	6.76227	LOC123887305	0	Medtr4g103495.1	subtilisin-like_serine_protease	8.66e-95	AT5G59810.1	ATSBT5.4, SBT5.4	Subtilase family protein
Tp5g123887325	LOC123887325	1964.4	4312.89	1.13457	-4.2605	2.27422	LOC123887325	1.19e-175	Medtr4g103800.1	adenylate_kinase	5.72e-129	AT5G63400.1	ADK1	adenylate kinase 1
Tp5g123887341	LOC123887341	2.74173	1296.04	8.88481	-17.3084	5.62286	LOC123887341		not available			not available
Tp5g123887343	LOC123887343	106.081	216.456	1.02891	-4.04458	2.16957	LOC123887343	1.09e-65	Medtr6g083920.1	DUF1639_family_protein	6.16e-18	AT3G18295.1		Protein of unknown function (DUF1639)
Tp5g123887345	LOC123887345	769.569	3597.19	2.22475	-11.6724	4.62282	LOC123887345	0	Medtr6g083900.1	CHY_zinc_finger_protein	0	AT3G18290.1	EMB2454, BTS	zinc finger protein-related
Tp1g123887419	LOC123887419	4.3123	1559.69	8.49859	-14.5373	5.17753	LOC123887419		not available			not available
Tp1g123887491	LOC123887491	7.86711	567.997	6.17391	-6.63218	3.24665	LOC123887491	0	Medtr1g030660.1	cationic_amino_acid_transporter	0	AT4G21120.1	AAT1, CAT1	amino acid transporter 1
Tp6g123888004	LOC123888004	1.94634	48.9159	4.65147	-12.3098	4.75648	LOC123888004		not available			not available
LOC123888005	LOC123888005	1.94634	347.996	7.48216	-48.5346	8.2899	LOC123888005		not available			not available
Tp6g123888093	LOC123888093	4.42106	116.781	4.72327	-6.91618	3.34481	LOC123888093		not available			not available
Tp6g123888101	LOC123888101	5.36601	270.126	5.65364	-8.50193	3.8388	LOC123888101	0	Medtr7g082810.1	MATE_efflux_family_protein	7.78e-102	AT1G71140.1		MATE efflux family protein
Tp6g123888118	LOC123888118	2.74173	334.527	6.93089	-12.1928	4.73245	LOC123888118	0	Medtr7g079310.1	subtilisin-like_serine_protease	2.94e-162	AT5G67090.1		Subtilisin-like serine endopeptidase family protein
Tp6g123888125	LOC123888125	344.42	8132.99	4.56155	-14.7963	5.22245	LOC123888125	0	Medtr7g083410.1	glycerophosphoryl_diester_phosphodiesterase_family_protein	1.69e-163	AT3G02040.1	SRG3	senescence-related gene 3
Tp6g123888175	LOC123888175	11.5447	188.528	4.02948	-4.07474	2.18437	LOC123888175	1.06e-71	Medtr7g084000.1	light-regulated_protein,_putative	9.78e-30	AT3G26740.1	CCL	CCR-like
Tp6g123888218	LOC123888218	3.08892	173.011	5.80762	-9.43004	4.09227	LOC123888218	0	Medtr7g088470.1	alpha-L-arabinofuranosidase-like_protein	0	AT3G10740.1	ASD1, ARAF1, ARAF, ATASD1	alpha-L-arabinofuranosidase 1
Tp6g123888452	LOC123888452	57.9903	12010.8	7.6943	-18.2926	5.76461	LOC123888452	1.23e-102	Medtr7g065770.1	early_nodulin_ENOD18	9.97e-51	AT3G53990.1		Adenine nucleotide alpha hydrolases-like superfamily protein
Tp6g123888469	LOC123888469	2.25834	465.21	7.68648	-6.98267	3.36733	LOC123888469		not available			not available
Tp6g123888562	LOC123888562	118.204	268.991	1.18628	-4.94724	2.58752	LOC123888562	0	Medtr7g070510.1	protein_phosphatase_2C-like_protein	7.84e-126	AT5G01700.2		Protein phosphatase 2C family protein
Tp6g123888844	LOC123888844	1.94634	147.808	6.24681	-6.42332	3.1723	LOC123888844		not available			not available
Tp6g123888848b	LOC123888848b	1.94634	55.5797	4.83572	-9.86785	4.20425	LOC123888848b		not available			not available
Tp6g123888849	LOC123888849	1.94634	203.476	6.70795	-12.6779	4.83078	LOC123888849		not available			not available
Tp6g123888851	LOC123888851	1.94634	22.6418	3.54015	-5.36298	2.76366	LOC123888851		not available			not available
Tp6g123888855	LOC123888855	1.94634	731.572	8.55409	-90.1242	9.90059	LOC123888855		not available			not available
Tp6g123888856	LOC123888856	1.94634	86.825	5.47927	-8.46076	3.827	LOC123888856		not available			not available
Tp6g123888863	LOC123888863	1.94634	22.9074	3.55697	-6.04426	3.03244	LOC123888863		not available			not available
Tp6g123888866	LOC123888866	4.71482	1226.38	8.02299	-12.9693	4.88816	LOC123888866		not available			not available
Tp6g123888867	LOC123888867	1.94634	938.276	8.9131	-19.6528	5.94882	LOC123888867		not available			not available
Tp6g123888868	LOC123888868	1.94634	1405.85	9.49646	-15.001	5.25742	LOC123888868		not available			not available
Tp6g123888869	LOC123888869	1.94634	111.055	5.83437	-11.3513	4.55288	LOC123888869		not available			not available
Tp6g123888870	LOC123888870	1.94634	83.965	5.43095	-28.683	6.92473	LOC123888870		not available			not available
Tp6g123888877	LOC123888877	1.94634	376.671	7.59639	-46.3313	8.16912	LOC123888877		not available			not available
Tp6g123888884	LOC123888884	1.94634	74.1166	5.25096	-29.5696	7.00357	LOC123888884		not available			not available
Tp6g123888886	LOC123888886	1.94634	48.7781	4.6474	-6.80664	3.30734	LOC123888886		not available			not available
Tp6g123888889	LOC123888889	3.61457	1922.83	9.05519	-15.8752	5.40184	LOC123888889		not available			not available
Tp6g123888892	LOC123888892	1.94634	202.982	6.70444	-26.2035	6.69077	LOC123888892		not available			not available
Tp6g123888893	LOC123888893	1.94634	76.0295	5.28772	-26.628	6.73234	LOC123888893		not available			not available
Tp6g123888894	LOC123888894	1.94634	43.6029	4.48558	-16.1864	5.45141	LOC123888894		not available		6.04e-61	AT1G07700.1		Thioredoxin superfamily protein
Tp6g123889012	LOC123889012	7.14726	152.145	4.41191	-5.17262	2.68421	LOC123889012	0	Medtr1g048160.1	calcium-dependent_phospholipid-binding_copine_family_protein	1.81e-177	AT1G08860.1	BON3	Calcium-dependent phospholipid-binding Copine family protein
Tp6g123889243	LOC123889243	2.31461	1063.1	8.84329	-16.9519	5.56957	LOC123889243	0	Medtr7g087500.1	Sec14p-like_phosphatidylinositol_transfer_family_protein	1.57e-100	AT1G22180.2		Sec14p-like phosphatidylinositol transfer family protein
Tp6g123889279	LOC123889279	771.579	2526.18	1.71107	-4.08845	2.19108	LOC123889279	2.26e-179	Medtr7g089140.1	transcription_elongation_factor_(TFIIS)_family_protein	2e-71	AT5G05140.1		Transcription elongation factor (TFIIS) family protein
Tp6g123889343	LOC123889343	2.61957	7461.96	11.476	-40.2348	7.80253	LOC123889343		not available			not available
Tp6g123889344	LOC123889344	1.94634	2026.64	10.0241	-26.7399	6.74318	LOC123889344		not available			not available
Tp6g123889345	LOC123889345	2.21835	1984.84	9.80532	-14.8666	5.23451	LOC123889345		not available			not available
Tp6g123889363	LOC123889363	2.61957	2384.76	9.8303	-29.1784	6.96907	LOC123889363		not available			not available
Tp6g123889481	LOC123889481	1.94634	223.005	6.84017	-74.3604	9.39998	LOC123889481	4.97e-73	Medtr7g063220.1	C2H2_and_C2HC_zinc_finger_protein	6.05e-19	AT3G53820.1		C2H2 and C2HC zinc fingers superfamily protein
Tp6g123889698	LOC123889698	9.05629	133.061	3.87702	-5.40611	2.78138	LOC123889698		not available			not available
Tp6g123889763	LOC123889763	317.865	685.935	1.10966	-4.56717	2.41773	LOC123889763	2.79e-139	Medtr7g094240.1	synapse-associated_protein,_putative	2.25e-60	AT1G03350.1		BSD domain-containing protein
Tp6g123889811	LOC123889811	82.9626	606.005	2.8688	-13.9956	5.08105	LOC123889811	2.17e-74	Medtr7g100340.1	hypothetical_protein	8e-34	AT5G02640.1		unknown protein
Tp6g123889901	LOC123889901	2.82739	413.044	7.19068	-18.6295	5.81145	LOC123889901	2.19e-110	Medtr7g071840.1	wound-induced-like_protein	1.48e-46	AT5G01740.1		Nuclear transport factor 2 (NTF2) family protein
Tp6g123889929	LOC123889929	1.94634	532.995	8.09721	-22.9168	6.34457	LOC123889929	0	Medtr7g098220.1	peptide_transporter	4.73e-152	AT5G46050.1	ATPTR3, PTR3	peptide transporter 3
Tp6g123889934	LOC123889934	4.38934	982.622	7.80649	-17.4711	5.64682	LOC123889934	0	Medtr7g098180.1	peptide_transporter	3.47e-164	AT5G46050.1	ATPTR3, PTR3	peptide transporter 3
Tp6g123889942	LOC123889942	66.4833	160.937	1.27543	-4.37075	2.3265	LOC123889942	3.47e-134	Medtr7g095640.1	inhibitor_of_apoptosis-promoting_Bax1_protein	1.27e-127	AT1G03070.2		Bax inhibitor-1 family protein
Tp6g123889956	LOC123889956	4.11048	120.004	4.86763	-6.75082	3.28805	LOC123889956	2.19e-110	Medtr7g071840.1	wound-induced-like_protein	1.48e-46	AT5G01740.1		Nuclear transport factor 2 (NTF2) family protein
Tp6g123889993	LOC123889993	2.9817	2005.13	9.39334	-22.3773	6.28312	LOC123889993		not available			not available
Tp6g123890030	LOC123890030	4.99358	361.008	6.17581	-12.6218	4.81959	LOC123890030	0	Medtr0160s0030.1	C2H2-type_zinc_finger_protein,_putative	2.53e-62	AT3G60580.1		C2H2-like zinc finger protein
Tp6g123890061	LOC123890061	53.2274	123.658	1.21612	-5.8245	2.94828	LOC123890061	6.27e-131	Medtr7g085290.1	RNA_recognition_motif,_a.k.a._RRM,_RBD_protein	7.53e-69	AT1G09230.1		RNA-binding (RRM/RBD/RNP motifs) family protein
Tp6g123890062	LOC123890062	1158.66	5333.9	2.20274	-4.83752	2.53939	LOC123890062	5.35e-179	Medtr7g085310.1	thioredoxin-like_protein_1-1	5.07e-104	AT1G08570.1	ACHT4	atypical CYS HIS rich thioredoxin 4
Tp6g123890105	LOC123890105	3.76594	68.8658	4.19271	-4.88447	2.56008	LOC123890105	7.4e-35	Medtr7g086040.1	GRF_zinc_finger_protein		not available
Tp6g123890107	LOC123890107	3.87739	266.722	6.1041	-5.11999	2.66189	LOC123890107	1.29e-43	Medtr7g086040.1	GRF_zinc_finger_protein		not available
Tp6g123890135	LOC123890135	2.27756	721.155	8.30668	-10.5964	4.38103	LOC123890135		not available			not available
Tp6g123890236	LOC123890236	4.92417	7950.17	10.6569	-32.5794	7.25478	LOC123890236		not available			not available
Tp6g123890251	LOC123890251	5.26419	169.444	5.00845	-5.35901	2.76202	LOC123890251	9.21e-64	Medtr4g130540.1	heat_shock_70_kDa_protein	1.06e-58	AT1G16030.1	Hsp70b	heat shock protein 70B
Tp6g123890273	LOC123890273	2.27756	293.723	7.01082	-12.5653	4.80827	LOC123890273	4.1e-129	Medtr1g042160.1	MATH_domain_protein	6.3e-41	AT5G06600.3	UBP12	ubiquitin-specific protease 12
Tp6g123890282	LOC123890282	328.976	834.079	1.3422	-4.20214	2.24624	LOC123890282	0	Medtr7g107050.1	D-lactate_dehydrogenase_(cytochrome)	8.93e-123	AT5G06580.1		FAD-linked oxidases family protein
Tp6g123890291	LOC123890291	225.12	487.533	1.11481	-4.10369	2.19852	LOC123890291	0	Medtr7g106870.1	transducin_family_protein/WD-40_repeat_protein	0	AT4G33270.1	CDC20.1	Transducin family protein / WD-40 repeat family protein
Tp6g123890463	LOC123890463	1.94634	531.354	8.09276	-30.1775	7.05628	LOC123890463	0	Medtr7g078060.1	O-acyltransferase_WSD1-like_protein	1.11e-40	AT3G49190.1		O-acyltransferase (WSD1-like) family protein
Tp6g123890499	LOC123890499	1.94634	183.571	6.55942	-15.5083	5.34219	LOC123890499		not available			not available
Tp6g123890509	LOC123890509	268.294	604.384	1.17165	-4.01538	2.15518	LOC123890509	0	Medtr7g070240.1	nucleolar_complex-associated_protein	0	AT1G79150.1		binding
Tp6g123890548	LOC123890548	2.79008	2356.95	9.7224	-23.0226	6.35645	LOC123890548		not available			not available
Tp6g123890601	LOC123890601	1.94634	124.497	5.9992	-29.8522	7.0282	LOC123890601		not available			not available
Tp6g123890648	LOC123890648	441.742	2163.53	2.29211	-7.56532	3.55746	LOC123890648	0	Medtr7g020870.1	myb/SANT-like_DNA-binding_domain_protein	6.8e-22	AT2G33550.1		Homeodomain-like superfamily protein
Tp6g123890687	LOC123890687	1.94634	1276.79	9.35753	-26.244	6.69477	LOC123890687		not available			not available
Tp6g123890695	LOC123890695	3.01395	725.835	7.91184	-15.0188	5.26045	LOC123890695		not available			not available
Tp6g123890696	LOC123890696	1.94634	16.6588	3.09745	-14.1841	5.11503	LOC123890696		not available			not available
Tp6g123890697	LOC123890697	6.43757	1222.38	7.56896	-7.09257	3.40416	LOC123890697		not available			not available
Tp6g123890698	LOC123890698	4.24782	517.749	6.92939	-6.31014	3.13122	LOC123890698		not available			not available
Tp6g123890699	LOC123890699	3.11521	1011.38	8.34278	-12.1637	4.72642	LOC123890699		not available			not available
Tp6g123890700	LOC123890700	1.94634	357.885	7.52259	-14.9593	5.25033	LOC123890700		not available			not available
Tp6g123890731	LOC123890731	2.23861	1724.23	9.58913	-40.6599	7.82982	LOC123890731		not available			not available
Tp6g123890733	LOC123890733	1.94634	107.993	5.79403	-16.9253	5.56555	LOC123890733		not available			not available
Tp6g123890826	LOC123890826	10.0414	115.508	3.52397	-4.21722	2.25349	LOC123890826	4.69e-53	Medtr1g100773.1	zinc_finger_A20_and_AN1_domain_stress-associated_protein	2.73e-24	AT4G14225.1		A20/AN1-like zinc finger family protein
Tp6g123890827	LOC123890827	42.7697	306.658	2.84197	-4.1677	2.22962	LOC123890827	1.05e-146	Medtr7g114870.1	IQ_calmodulin-binding_motif_protein	2.84e-16	AT4G14750.1	IQD19	IQ-domain 19
Tp6g123890859	LOC123890859	61.3488	1754.54	4.83791	-10.1699	4.27892	LOC123890859	0	Medtr1g048160.1	calcium-dependent_phospholipid-binding_copine_family_protein	0	AT1G08860.1	BON3	Calcium-dependent phospholipid-binding Copine family protein
Tp6g123891069	LOC123891069	18.1385	13225.9	9.51009	-16.6179	5.51866	LOC123891069	5.69e-87	Medtr5g041610.1	leghemoglobin_Lb120-1	2.56e-49	AT3G10520.1	AHB2, GLB2, ARATH GLB2, NSHB2, ATGLB2, HB2	haemoglobin 2
Tp6g123891070	LOC123891070	2.82739	85.482	4.91808	-4.78947	2.51809	LOC123891070	4.39e-152	Medtr2g090165.1	short-chain_dehydrogenase/reductase	7.06e-97	AT2G47140.1		NAD(P)-binding Rossmann-fold superfamily protein
Tp1g123891099	LOC123891099	1.94634	13.8505	2.83109	-5.06864	2.63996	LOC123891099	1.9e-144	Medtr1g072090.1	late_embryogenesis_abundant_D-like_protein	2.73e-52	AT3G22490.1		Seed maturation protein
Tp6g123891112	LOC123891112	11.1397	2779.04	7.96274	-7.14064	3.42012	LOC123891112	0	Medtr7g109530.1	glutamyl_endopeptidase,_putative	0	AT2G47390.1		Prolyl oligopeptidase family protein
Tp6g123891185	LOC123891185	1.94634	45.4787	4.54635	-12.7727	4.84958	LOC123891185		not available			not available
Tp6g123891193	LOC123891193	1.94634	322.88	7.37409	-11.5707	4.60086	LOC123891193		not available			not available
Tp6g123891203	LOC123891203	1.94634	149.97	6.26776	-19.8636	5.97626	LOC123891203		not available			not available
Tp6g123891248	LOC123891248	2.41622	6856.45	11.4705	-26.2878	6.69908	LOC123891248		not available			not available
Tp6g123891253	LOC123891253	2.27756	1136.34	8.96269	-28.2072	6.88143	LOC123891253		not available			not available
Tp6g123891254	LOC123891254	2.61957	3243.72	10.2741	-32.0344	7.21105	LOC123891254		not available			not available
Tp6g123891299	LOC123891299	2.69714	1839.15	9.4134	-15.1971	5.29051	LOC123891299		not available			not available
LOC123891310	LOC123891310	3.94759	2797.36	9.46888	-9.23236	4.04019	LOC123891310		not available			not available
Tp6g123891325	LOC123891325	2.8048	49.5791	4.14376	-5.77699	2.92978	LOC123891325	2.79e-152	Medtr8g069775.1	high_affinity_nitrate_transporter_2.7	0	AT5G14570.1	ATNRT2.7, NRT2.7	high affinity nitrate transporter 2.7
Tp6g123891370	LOC123891370	3.63005	547.846	7.23764	-11.1518	4.50852	LOC123891370		not available			not available
Tp6g123891372	LOC123891372	1.94634	314.032	7.334	-44.8254	8.08324	LOC123891372		not available			not available
Tp6g123891393	LOC123891393	1.94634	15.454	2.98914	-5.39779	2.77797	LOC123891393		not available			not available
Tp6g123891401	LOC123891401	1.94634	363.912	7.54668	-28.1627	6.87733	LOC123891401		not available			not available
Tp6g123891471	LOC123891471	2.82739	3146.76	10.1202	-16.3593	5.47856	LOC123891471		not available			not available
Tp6g123891513	LOC123891513	2.23861	40.2405	4.16797	-13.03	4.89997	LOC123891513		not available			not available
Tp6g123891514	LOC123891514	1.94634	508.763	8.03008	-23.1991	6.37616	LOC123891514		not available			not available
Tp6g123891533	LOC123891533	1.94634	142.84	6.19749	-16.7521	5.53924	LOC123891533		not available			not available
Tp1g123891552	LOC123891552	476.086	1006.12	1.07951	-4.63982	2.45086	LOC123891552		not available		0	AT1G56310.1		Polynucleotidyl transferase, ribonuclease H-like superfamily protein
Tp6g123891555	LOC123891555	1.94634	335.008	7.42728	-23.734	6.435	LOC123891555		not available			not available
Tp6g123891573	LOC123891573	1.94634	312.632	7.32755	-12.8389	4.86265	LOC123891573		not available			not available
Tp6g123891596	LOC123891596	1.94634	87.0606	5.48318	-11.9456	4.68092	LOC123891596		not available			not available
Tp6g123891650a	LOC123891650a	1.94634	309.575	7.31338	-13.029	4.89978	LOC123891650a		not available			not available
Tp6g123891863	LOC123891863	2.86627	751.921	8.03526	-10.9117	4.45414	LOC123891863		not available			not available
Tp6g123892100	LOC123892100	1.94634	138.541	6.1534	-18.2883	5.764	LOC123892100		not available			not available
Tp6g123892177	LOC123892177	1.94634	12.3271	2.66299	-9.26852	4.04979	LOC123892177	9.92e-71	Medtr2g076780.1	homeobox_domain,_ZF-HD_class_protein	1.07e-16	AT4G24660.1	ATHB22, MEE68, HB22, ZHD2	homeobox protein 22
Tp6g123892408	LOC123892408	379.656	1339.94	1.8194	-4.26887	2.27822	LOC123892408	0	Medtr0184s0040.1	UDP-glucosyltransferase_family_protein	5.57e-143	AT4G01070.1	GT72B1, UGT72B1	UDP-Glycosyltransferase superfamily protein
Tp6g123892439	LOC123892439	443.957	2239.77	2.33486	-5.2591	2.72055	LOC123892439	0	Medtr7g096340.1	cytochrome_P450_family_94_protein	6.16e-152	AT5G63450.1	CYP94B1	cytochrome P450, family 94, subfamily B, polypeptide 1
Tp6g123892466	LOC123892466	502.95	1149.51	1.19253	-5.42908	2.79078	LOC123892466	0	Medtr7g068850.1	acyl-CoA_dehydrogenase	0	AT3G51840.1	ACX4, ATSCX, ATG6	acyl-CoA oxidase 4
Tp6g123892501	LOC123892501	5.58503	630.739	6.81933	-11.3822	4.55969	LOC123892501		not available			not available
Tp6g123892578	LOC123892578	56.4282	198.92	1.8177	-4.71174	2.48334	LOC123892578	0	Medtr7g033325.2	beta-1,4-N-acetylglucosaminyltransferase-like_protein		not available
Tp6g123892593	LOC123892593	1.94634	146.385	6.23285	-6.66942	3.25971	LOC123892593		not available			not available
Tp6g123892616	LOC123892616	1.94634	202.952	6.70423	-15.4946	5.33993	LOC123892616		not available			not available
Tp6g123892668	LOC123892668	1.94634	74.541	5.25919	-10.6911	4.40319	LOC123892668		not available			not available
Tp6g123892705	LOC123892705	1.94634	30.0036	3.9463	-11.3849	4.56029	LOC123892705		not available			not available
Tp6g123892720	LOC123892720	1.94634	202.15	6.69852	-36.0192	7.51516	LOC123892720		not available			not available
Tp6g123892721	LOC123892721	1.94634	317.251	7.34872	-32.8693	7.27775	LOC123892721		not available			not available
Tp6g123892722	LOC123892722	2.49205	293.79	6.88131	-9.17918	4.02601	LOC123892722		not available			not available
Tp6g123892919	LOC123892919	37.293	241.934	2.69764	-5.1518	2.6754	LOC123892919	1.37e-156	Medtr7g101290.1	cytokinin_riboside_5'-monophosphate_phosphoribohydrolase	1.63e-128	AT2G37210.1		lysine decarboxylase family protein
Tp6g123892922	LOC123892922	92.1331	245.577	1.41438	-5.63385	2.87335	LOC123892922	1.18e-75	Medtr7g101250.1	senescence_regulator	1.36e-25	AT3G45210.1		Protein of unknown function, DUF584
Tp6g123892940	LOC123892940	25.5994	115.899	2.17869	-4.87375	2.55536	LOC123892940	1.09e-24	Medtr7g100880.1	DNA-binding_protein_S1FA		not available
Tp6g123892943	LOC123892943	49.3475	116.651	1.24115	-7.17274	3.43073	LOC123892943	1.11e-43	Medtr7g100860.1	transmembrane_protein,_putative		not available
Tp6g123893054	LOC123893054	132.674	512.902	1.9508	-4.70595	2.48074	LOC123893054	0	Medtr8g058603.1	E3_ubiquitin-protein_ligase_BAH1-like_protein	2.57e-149	AT1G02860.1	NLA, BAH1	SPX (SYG1/Pho81/XPR1) domain-containing protein
Tp6g123893105	LOC123893105	1.94634	267.21	7.10106	-18.8698	5.84435	LOC123893105	2.07e-85	Medtr7g097030.1	G1-like_protein	1.45e-72	AT2G31160.1	LSH3	Protein of unknown function (DUF640)
Tp6g123893125	LOC123893125	1.94634	646.179	8.37502	-69.0687	9.20782	LOC123893125		not available			not available
Tp6g123893140	LOC123893140	4110.65	13859.4	1.75342	-4.42901	2.35381	LOC123893140	4.8e-36	Medtr7g063490.1	legume-specific_protein		not available
Tp6g123893153	LOC123893153	53.0719	122.128	1.20238	-4.01848	2.15672	LOC123893153	0	Medtr8g075430.1	NOL1/NOP2/sun_family_RNA_methylase,_putative	1.49e-97	AT5G66180.3		S-adenosyl-L-methionine-dependent methyltransferases superfamily protein
Tp6g123893174	LOC123893174	660.659	1517.71	1.19992	-7.10801	3.4093	LOC123893174	2.64e-51	Medtr7g082760.1	hypothetical_protein		not available
Tp6g123893263	LOC123893263	2.63808	1520.59	9.17092	-10.9253	4.45723	LOC123893263	0	Medtr7g033125.1	2-isopropylmalate_synthase	0	AT1G74040.1	IMS1, MAML-3, IPMS2	2-isopropylmalate synthase 1
Tp7g123893561	LOC123893561	126.757	686.085	2.43633	-6.66109	3.25679	LOC123893561	0	Medtr3g106160.1	chaperone_ClpB,_putative	0	AT2G25140.1	HSP98.7, CLPB-M, CLPB4	casein lytic proteinase B4
Tp7g123893562	LOC123893562	88.4822	517.139	2.54709	-6.17542	3.08158	LOC123893562	0	Medtr3g106160.1	chaperone_ClpB,_putative	0	AT2G25140.1	HSP98.7, CLPB-M, CLPB4	casein lytic proteinase B4
Tp1g123893715	LOC123893715	16.1928	110.671	2.77286	-5.17266	2.68423	LOC123893715	0	Medtr1g010220.1	wall-associated_receptor_kinase-like_protein	1.41e-162	AT1G21230.1	WAK5	wall associated kinase 5
Tp7g123893819	LOC123893819	2.49205	474.033	7.57151	-14.2122	5.12004	LOC123893819		not available			not available
Tp7g123893879	LOC123893879	3.30762	3878.46	10.1955	-30.2301	7.0608	LOC123893879		not available			not available
Tp7g123893883	LOC123893883	1.94634	283.802	7.18798	-44.8773	8.08625	LOC123893883		not available			not available
Tp7g123893885	LOC123893885	2.41622	6323.96	11.3539	-24.9299	6.56197	LOC123893885		not available			not available
Tp7g123893905	LOC123893905	1.94634	54.6371	4.81104	-12.7548	4.84605	LOC123893905		not available			not available
Tp7g123893906	LOC123893906	1.94634	146.62	6.23517	-12.3496	4.76463	LOC123893906		not available			not available
Tp7g123893907	LOC123893907	1.94634	355.394	7.51251	-22.1048	6.25153	LOC123893907		not available			not available
Tp7g123893924	LOC123893924	1.94634	431.406	7.79214	-69.3147	9.21707	LOC123893924	0	Medtr0036s0110.1	eukaryotic_aspartyl_protease_family_protein	7.77e-105	AT5G33340.1	CDR1	Eukaryotic aspartyl protease family protein
Tp7g123893949	LOC123893949	1.94634	29.8001	3.93648	-6.99463	3.37135	LOC123893949		not available			not available
Tp7g123893992	LOC123893992	3.27495	3662.15	10.127	-16.4623	5.4946	LOC123893992	3.07e-67	Medtr2g103303.1	embryo-specific_protein		not available
Tp7g123894122	LOC123894122	1.94634	759.166	8.6075	-43.6261	8.01276	LOC123894122	0	Medtr2g099790.3	calmodulin-binding_family_protein	2.47e-131	AT5G57010.1		calmodulin-binding family protein
Tp7g123894141	LOC123894141	1.94634	147.632	6.24509	-12.7659	4.84824	LOC123894141		not available			not available
Tp7g123894142	LOC123894142	125.086	320.181	1.35596	-3.9767	2.13604	LOC123894142	0	Medtr2g100090.1	nucleosome/chromatin_assembly_factor_group_protein	0	AT2G19520.1	FVE, ACG1, MSI4, NFC4, NFC04, ATMSI4	Transducin family protein / WD-40 repeat family protein
Tp7g123894197	LOC123894197	430.114	1088.81	1.33996	-7.41904	3.51089	LOC123894197	0	Medtr3g105200.2	myosin_family_XI_heavy_chain	0	AT4G33200.3	XI-I	myosin, putative
Tp7g123894307	LOC123894307	57.3511	232.34	2.01834	-4.55348	2.41144	LOC123894307	0	Medtr3g102680.1	heat_shock_protein_70_(HSP70)-interacting_protein,_putative	0	AT5G43120.1		ARM-repeat/Tetratricopeptide repeat (TPR)-like protein
Tp7g123894347	LOC123894347	6.165	183.512	4.89563	-6.08008	3.04594	LOC123894347	0	Medtr8g032020.1	NAD(P)-binding_rossmann-fold_protein	2.76e-114	AT3G61220.1		NAD(P)-binding Rossmann-fold superfamily protein
Tp7g123894460	LOC123894460	2.29631	162.303	6.14323	-12.3457	4.76384	LOC123894460		not available			not available
Tp7g123894485	LOC123894485	3.02211	5819.81	10.9112	-16.2008	5.45369	LOC123894485	8.68e-87	Medtr8g045695.1	polyketide_cyclase/dehydrase_and_lipid_transporter	1.48e-19	AT1G70890.1	MLP43	MLP-like protein 43
Tp7g123894501	LOC123894501	204.932	804.182	1.97238	-5.71154	2.9041	LOC123894501	0	Medtr8g044120.1	hypothetical_protein		not available
Tp1g123894511	LOC123894511	1.94634	404.631	7.6997	-37.9676	7.65191	LOC123894511		not available			not available
Tp7g123894517	LOC123894517	299.717	1020.87	1.76813	-5.41267	2.78407	LOC123894517	0	Medtr8g043480.1	inositol_polyphosphate_5-phosphatase_I	5.66e-169	AT5G04980.2		DNAse I-like superfamily protein
Tp1g123894562	LOC123894562	1.94634	669.428	8.42602	-57.3638	8.7246	LOC123894562		not available			not available
Tp7g123894682	LOC123894682	346.488	2740.93	2.98379	-5.31572	2.74412	LOC123894682	0	Medtr2g090210.1	plant/F9H3-4_protein	9.13e-89	AT4G03420.1		Protein of unknown function (DUF789)
Tp7g123894698	LOC123894698	185.093	1078.99	2.54336	-6.19204	3.08775	LOC123894698	4.45e-139	Medtr2g090295.1	E3_ubiquitin-protein_ligase_RMA1H1-like_protein	4.36e-46	AT4G03510.2	RMA1, ATRMA1	RING membrane-anchor 1
Tp1g123894777	LOC123894777	2.49205	88.3916	5.1485	-12.7825	4.85153	LOC123894777	0	Medtr1g090807.1	myosin_heavy_chain-like_protein,_putative	2.58e-23	AT3G10520.1	AHB2, GLB2, ARATH GLB2, NSHB2, ATGLB2, HB2	haemoglobin 2
Tp7g123894802	LOC123894802	12.8994	40.3493	1.64524	-6.77916	3.29786	LOC123894802	1.5e-106	Medtr3g071420.1	lateral_organ_boundaries_(LOB)_domain_protein	1.69e-58	AT3G11090.1	LBD21	LOB domain-containing protein 21
Tp7g123894856	LOC123894856	133.336	381.242	1.51564	-6.31213	3.13195	LOC123894856	0	Medtr3g072190.1	peroxidase_family_protein	3.45e-118	AT5G05340.1		Peroxidase superfamily protein
Tp7g123894896	LOC123894896	222.322	1548.84	2.80047	-4.24543	2.26702	LOC123894896	0	Medtr2g070870.1	plant_gibberellin_2-oxidase	2.78e-125	AT1G78440.1	ATGA2OX1, GA2OX1	Arabidopsis thaliana gibberellin 2-oxidase 1
Tp7g123894967	LOC123894967	1.94634	308.011	7.30607	-24.7868	6.5471	LOC123894967		not available			not available
Tp7g123894969	LOC123894969	1.94634	11.3969	2.5498	-8.39314	3.80752	LOC123894969		not available			not available
Tp7g123894976	LOC123894976	1.94634	338.439	7.44198	-16.3848	5.48255	LOC123894976		not available			not available
Tp7g123894977	LOC123894977	1.94634	98.6272	5.66315	-8.98587	3.97384	LOC123894977		not available			not available
Tp7g123894979	LOC123894979	1.94634	32.9693	4.08229	-11.7497	4.63938	LOC123894979		not available			not available
Tp7g123894989	LOC123894989	166.925	490.639	1.55546	-19.2522	5.89589	LOC123894989	0	Medtr2g072470.1	solanesyl_diphosphate_synthase	0	AT1G17050.1	SPS2	solanesyl diphosphate synthase 2
Tp7g123894992	LOC123894992	1.94634	399.969	7.68298	-53.5759	8.54689	LOC123894992		not available			not available
Tp7g123895002	LOC123895002	1.94634	212.03	6.76736	-36.7923	7.57028	LOC123895002		not available			not available
Tp7g123895025	LOC123895025	18.755	274.42	3.87104	-9.71845	4.16655	LOC123895025	2.62e-144	Medtr2g075760.1	gamma-glutamylhydrolase	6.74e-152	AT1G78680.1	ATGGH2, GGH2	gamma-glutamyl hydrolase 2
Tp7g123895035	LOC123895035	1.94634	259.87	7.06088	-13.3242	4.95644	LOC123895035		not available			not available
Tp7g123895041	LOC123895041	3.81433	82.5593	4.43593	-4.05694	2.17564	LOC123895041	1.83e-129	Medtr2g076010.1	pathogenesis-like_protein	3.37e-110	AT1G78780.2		pathogenesis-related family protein
Tp7g123895049	LOC123895049	5.97592	108.113	4.17723	-4.72301	2.4884	LOC123895049	0	Medtr6g034310.1	ABC_transporter-like_family-protein	0	AT3G59140.1	ATMRP14, MRP14, ABCC10	multidrug resistance-associated protein 14
Tp7g123895057	LOC123895057	1.94634	492.298	7.98262	-20.3606	6.03983	LOC123895057		not available			not available
Tp7g123895058	LOC123895058	1.94634	93.3581	5.58394	-26.4992	6.71979	LOC123895058		not available			not available
Tp7g123895059	LOC123895059	1.94634	83.3603	5.42052	-12.9007	4.87477	LOC123895059		not available			not available
Tp7g123895061	LOC123895061	2.49205	24.2009	3.27965	-5.68822	2.8949	LOC123895061		not available			not available
Tp7g123895063	LOC123895063	1.94634	151.241	6.27994	-11.8508	4.66089	LOC123895063		not available			not available
Tp7g123895075	LOC123895075	5.5824	303.517	5.76475	-8.21334	3.75506	LOC123895075	7.18e-78	Medtr2g077960.1	pollen_Ole_e_I_family_allergens	1.63e-22	AT1G29140.1		Pollen Ole e 1 allergen and extensin family protein
Tp7g123895080	LOC123895080	125.47	1966.56	3.97026	-5.49475	2.8175	LOC123895080	3.4e-102	Medtr2g078010.4	ubiquitin-conjugating_enzyme	1.32e-67	AT1G16890.2	UBC36, UBC13B	ubiquitin-conjugating enzyme 36
Tp7g123895100	LOC123895100	649.844	1337.6	1.04148	-4.1155	2.20428	LOC123895100	0	Medtr1g010040.1	ubiquitin_carboxyl-terminal_hydrolase	5.19e-53	AT5G02820.1	RHL2, BIN5	Spo11/DNA topoisomerase VI, subunit A protein
Tp7g123895154	LOC123895154	10.9321	204.934	4.22852	-12.5153	4.79823	LOC123895154	0	Medtr5g096200.1	oligopeptide_transporter_OPT_family_protein	0	AT5G55930.1	ATOPT1, OPT1	oligopeptide transporter 1
Tp7g123895191	LOC123895191	1.94634	115.464	5.89053	-14.7913	5.22159	LOC123895191		not available			not available
Tp7g123895308	LOC123895308	852.25	1798.03	1.07707	-4.27622	2.28173	LOC123895308	0	Medtr8g463280.1	homogentisate_1,2-dioxygenase	0	AT5G54080.2	HGO	homogentisate 1,2-dioxygenase
Tp7g123895328	LOC123895328	3.07117	111.048	5.17625	-5.94154	2.9934	LOC123895328	1.94e-86	Medtr4g081560.1	DUF538_family_protein	4.16e-55	AT5G54530.1		Protein of unknown function, DUF538
Tp7g123895395	LOC123895395	1.94634	800.892	8.6847	-21.7055	6.20455	LOC123895395	3.09e-52	Medtr2g103303.1	embryo-specific_protein		not available
Tp7g123895396	LOC123895396	1.94634	601.086	8.27066	-57.8342	8.74585	LOC123895396	1.02e-51	Medtr2g103330.1	embryo-specific_protein		not available
Tp1g123895589	LOC123895589	1.94634	556.558	8.15962	-38.4359	7.68374	LOC123895589		not available			not available
Tp7g123895631	LOC123895631	2916.89	10575.7	1.85825	-8.17011	3.7423	LOC123895631	0	Medtr2g020240.1	beta-amylase	1.48e-94	AT5G18670.1	BMY3, BAM9	beta-amylase 3
Tp1g123895634a	LOC123895634a	1.94634	51.4709	4.72492	-19.4372	5.92046	LOC123895634a		not available			not available
Tp1g123895634b	LOC123895634b	1.94634	148.324	6.25184	-13.592	5.00686	LOC123895634b		not available			not available
Tp7g123895660	LOC123895660	729.072	1865.94	1.35577	-7.83629	3.64176	LOC123895660	0	Medtr8g059485.6	UNE1-like_protein	3.44e-163	AT1G53380.3		Plant protein of unknown function (DUF641)
Tp7g123895750	LOC123895750	2.25834	27.5866	3.61063	-6.39972	3.16379	LOC123895750	0	Medtr3g105230.1	glycosyl_hydrolase_family_9_protein	0	AT3G43860.1	AtGH9A4, GH9A4	glycosyl hydrolase 9A4
Tp7g123895763	LOC123895763	1.94634	8.68921	2.15846	-4.97114	2.59792	LOC123895763		not available			not available
Tp7g123896473	LOC123896473	115.956	979.96	3.07915	-4.59171	2.42895	LOC123896473	0	Medtr2g079310.1	DUF2921_family_protein	7.86e-118	AT4G21700.1		Protein of unknown function (DUF2921)
Tp7g123896497	LOC123896497	1.94634	13.8856	2.83475	-6.2819	3.12089	LOC123896497	5.56e-29	Medtr2g461440.1	aspartyl_protease		not available
Tp1g123896532	LOC123896532	1.94634	601.578	8.27184	-42.9684	7.97329	LOC123896532	4.18e-115	Medtr1g064350.1	GRF_zinc_finger_protein		not available
Tp7g123896539	LOC123896539	2.49205	26.8567	3.42987	-7.75037	3.6153	LOC123896539	2.01e-70	Medtr5g079710.1	ovate_transcriptional_repressor	1.01e-20	AT3G52525.1	ATOFP6, OFP6	ovate family protein 6
Tp7g123896688	LOC123896688	1.94634	18.2145	3.22625	-13.6349	5.01483	LOC123896688	0	Medtr2g101400.1	LEM3_(ligand-effect_modulator_3)_family_protein	2.14e-152	AT3G12740.1	ALIS1	ALA-interacting subunit 1
Tp7g123896989	LOC123896989	1.94634	18.8878	3.27861	-12.1129	4.7159	LOC123896989		not available			not available
Tp7g123897086	LOC123897086	1.94634	356.581	7.51732	-21.9838	6.23738	LOC123897086		not available			not available
Tp7g123897272	LOC123897272	447.456	1098.85	1.29618	-4.9271	2.57874	LOC123897272		not available		7.84e-12	AT1G62330.1		O-fucosyltransferase family protein
Tp7g123897336	LOC123897336	1.94634	210.974	6.76016	-11.403	4.56428	LOC123897336		not available			not available
Tp7g123897429	LOC123897429	239.104	1719.29	2.8461	-5.53	2.83175	LOC123897429	0	Medtr2g100710.1	6-phosphofructokinase	0	AT4G26270.1	PFK3	phosphofructokinase 3
Tp7g123897476	LOC123897476	33.2729	74.3571	1.16012	-4.44749	2.36243	LOC123897476	0	Medtr2g028440.1	elongation_factor_Tu_GTP-binding_domain_protein	1.85e-34	AT2G45030.1		Translation elongation factor EFG/EF2 protein
Tp7g123897515	LOC123897515	209.725	477.551	1.18716	-4.37243	2.32729	LOC123897515	0	Medtr3g069960.1	transmembrane_amino_acid_transporter_family_protein	0	AT3G55740.1	PROT2, ATPROT2	proline transporter 2
Tp7g123897581	LOC123897581	94.9718	200.858	1.08061	-4.4534	2.36518	LOC123897581	0	Medtr2g015390.1	magnesium-chelatase_subunit_ChlI	0	AT5G45930.1	CHLI2, CHL I2, CHLI-2	magnesium chelatase i2
Tp7g123897598	LOC123897598	30.7407	626.32	4.34868	-4.09035	2.19201	LOC123897598		not available			not available
Tp7g123897609	LOC123897609	2.8048	121.453	5.43636	-7.13496	3.41824	LOC123897609	1.31e-97	Medtr8g063200.1	DUF4228_domain_protein		not available
Tp7g123897699	LOC123897699	50.6303	1046.2	4.36901	-12.6707	4.82935	LOC123897699	0	Medtr2g014650.1	receptor-like_kinase	1.41e-98	AT5G46080.1		Protein kinase superfamily protein
Tp7g123897803	LOC123897803	1.94634	27.5105	3.82115	-6.42813	3.17404	LOC123897803		not available			not available
Tp7g123897833	LOC123897833	1.94634	623.507	8.32349	-17.7262	5.68396	LOC123897833		not available			not available
Tp7g123897853	LOC123897853	153.554	1216.62	2.98606	-4.78151	2.51455	LOC123897853	7.08e-99	Medtr8g036075.1	EF_hand_calcium-binding_family_protein	4.37e-29	AT1G24620.1		EF hand calcium-binding protein family
Tp7g123897894	LOC123897894	277.992	1353.18	2.28324	-4.43419	2.35623	LOC123897894	0	Medtr2g021690.1	T1.3_protein	3.4e-114	AT1G55230.1		Family of unknown function (DUF716)
Tp7g123898103	LOC123898103	29.7518	114.488	1.94415	-5.8781	2.96903	LOC123898103	0	Medtr2g019450.1	transmembrane_protein	0	AT5G46220.1		Protein of unknown function (DUF616)
Tp1g123898125	LOC123898125	837.736	2019.54	1.26946	-17.7179	5.68276	LOC123898125	0	Medtr1g020000.1	calcineurin-like_metallo-phosphoesterase_superfamily_protein	0	AT4G11800.1		Calcineurin-like metallo-phosphoesterase superfamily protein
Tp7g123898143	LOC123898143	4.00771	145.274	5.17986	-6.26896	3.11614	LOC123898143	0	Medtr2g016360.1	LRR_receptor-like_kinase	1.28e-148	AT5G45840.1		Leucine-rich repeat protein kinase family protein
Tp7g123898179	LOC123898179	3.55526	3190.3	9.80952	-13.3537	4.96206	LOC123898179	0	Medtr2g015470.1	purine_permease	1.48e-99	AT1G44750.2	ATPUP11, PUP11	purine permease 11
Tp7g123898204	LOC123898204	1.94634	132.692	6.09117	-27.1295	6.7806	LOC123898204	0	Medtr2g087285.1	aluminum_activated_malate_transporter_family_protein	2.25e-47	AT3G11680.1		Aluminium activated malate transporter family protein
Tp7g123898265	LOC123898265	3.45334	1161.81	8.39416	-16.0943	5.43684	LOC123898265	0	Medtr2g030470.1	stress_up-regulated_Nod_19_protein	4.79e-137	AT5G61820.1		unknown protein
Tp7g123898286	LOC123898286	10.4651	854.954	6.35218	-39.4044	7.74836	LOC123898286	5.56e-47	Medtr2g087830.1	hypothetical_protein	6.99e-12	AT5G06380.1		unknown protein
Tp7g123898306	LOC123898306	8.03472	8751.6	10.0891	-15.4402	5.33096	LOC123898306	5.65e-69	Medtr2g103330.1	embryo-specific_protein		not available
Tp7g123898309	LOC123898309	3.38426	265.261	6.29243	-8.45851	3.82636	LOC123898309		not available			not available
Tp7g123898311	LOC123898311	1.94634	101.801	5.70884	-19.3879	5.91394	LOC123898311		not available			not available
Tp7g123898337	LOC123898337	7.84306	73.8549	3.23521	-10.6503	4.39367	LOC123898337	3.13e-175	Medtr7g096690.1	RING-H2_zinc_finger_protein	5.41e-70	AT5G43420.1		RING/U-box superfamily protein
Tp7g123898383	LOC123898383	2.8048	232.406	6.3726	-10.3583	4.3245	LOC123898383	0	Medtr8g465310.1	transmembrane_amino_acid_transporter_family_protein	1.12e-70	AT5G15240.2		Transmembrane amino acid transporter family protein
Tp7g123898516	LOC123898516	367.038	1824.18	2.31325	-4.30763	2.29667	LOC123898516	0	Medtr2g022460.1	eukaryotic_aspartyl_protease_family_protein	1.69e-76	AT1G03220.1		Eukaryotic aspartyl protease family protein
Tp7g123898524	LOC123898524	2.27756	118.083	5.69617	-16.4757	5.49669	LOC123898524	0	Medtr8g465310.1	transmembrane_amino_acid_transporter_family_protein	2.32e-111	AT3G28960.1		Transmembrane amino acid transporter family protein
Tp7g123898531	LOC123898531	1.94634	128.948	6.04988	-26.4592	6.71589	LOC123898531	0	Medtr8g089360.1	cationic_amino_acid_transporter-like_protein		not available
Tp7g123898561	LOC123898561	3.73645	247.146	6.04755	-25.9338	6.66402	LOC123898561	6.88e-47	Medtr2g087830.1	hypothetical_protein	6.99e-12	AT5G06380.1		unknown protein
Tp7g123898601	LOC123898601	3.70187	10248.1	11.4348	-18.9761	5.85878	LOC123898601		not available			not available
Tp1g123898640	LOC123898640	2.27756	117.394	5.68772	-9.54676	4.12257	LOC123898640		not available			not available
Tp7g123898731	LOC123898731	2.63808	1386.27	9.03751	-18.7374	5.82627	LOC123898731		not available			not available
Tp7g123898745	LOC123898745	1.94634	70.1368	5.17133	-8.4064	3.81136	LOC123898745		not available			not available
Tp7g123898759	LOC123898759	1.94634	149.746	6.2656	-10.8532	4.44072	LOC123898759		not available			not available
Tp7g123898788	LOC123898788	1.94634	58.775	4.91636	-13.5415	4.99742	LOC123898788	6.91e-47	Medtr2g103303.1	embryo-specific_protein		not available
Tp1g123898801	LOC123898801	1.94634	14.0109	2.84771	-7.42595	3.51311	LOC123898801		not available			not available
Tp7g123898883	LOC123898883	57.5344	115.233	1.00205	-4.80143	2.52341	LOC123898883	0	Medtr2g018990.1	Serine/Threonine_kinase_family_protein	8.06e-171	AT2G34650.1	PID, ABR	Protein kinase superfamily protein
Tp7g123898975	LOC123898975	919.303	2876.72	1.64581	-6.26952	3.11634	LOC123898975	6.35e-82	Medtr3g106530.1	plant/F18G18-20_protein	1.11e-44	AT5G11090.1		serine-rich protein-related
Tp7g123898992	LOC123898992	37.1524	81.7442	1.13766	-5.60445	2.86163	LOC123898992	0	Medtr2g069680.1	PPR_containing_plant-like_protein	0	AT1G79080.1		Pentatricopeptide repeat (PPR) superfamily protein
Tp7g123899041	LOC123899041	1.94634	350.548	7.4927	-26.9648	6.76485	LOC123899041		not available		2.51e-102	AT5G08460.1		GDSL-like Lipase/Acylhydrolase superfamily protein
Tp1g123899049	LOC123899049	2.27756	1699.52	9.54342	-26.4745	6.71738	LOC123899049		not available			not available
Tp7g123899050	LOC123899050	401.321	1044.03	1.37933	-4.27669	2.28195	LOC123899050	0	Medtr3g107090.1	hypothetical_protein	4.1e-89	AT3G11760.1		unknown protein
Tp7g123899070	LOC123899070	1.94634	380.211	7.60989	-29.3397	6.98335	LOC123899070	3.94e-73	Medtr2g103330.1	embryo-specific_protein		not available
Tp7g123899071	LOC123899071	1.94634	391.813	7.65326	-19.4549	5.92281	LOC123899071	1.18e-66	Medtr2g103330.1	embryo-specific_protein		not available
Tp7g123899072	LOC123899072	3.13359	4026.58	10.3275	-22.1283	6.25427	LOC123899072	1.46e-53	Medtr2g103303.1	embryo-specific_protein		not available
Tp7g123899073	LOC123899073	4.50016	22133.7	12.264	-16.4138	5.48707	LOC123899073	6.48e-44	Medtr2g103313.1	embryo-specific_protein	2.02e-21	AT5G62200.1		Embryo-specific protein 3, (ATS3)
Tp7g123899104	LOC123899104	188.823	2070.21	3.45467	-4.38335	2.33242	LOC123899104	0	Medtr2g023910.1	fungal_proteinase_A,_aspartic_proteinase_superfamily_protein	0	AT1G62290.2		Saposin-like aspartyl protease family protein
Tp7g123899227	LOC123899227	117.59	353.668	1.58863	-5.41092	2.78335	LOC123899227	0	Medtr3g116510.1	glucan_endo-1,3-beta-glucosidase-like_protein	0	AT4G34480.1		O-Glycosyl hydrolases family 17 protein
Tp7g123899237	LOC123899237	55.6614	480.392	3.10946	-4.51595	2.39417	LOC123899237		not available			not available
Tp7g123899294	LOC123899294	118.957	427.95	1.847	-4.34652	2.31508	LOC123899294	0	Medtr3g115210.1	hypothetical_protein	0	AT1G42430.1		unknown protein
Tp7g123899394	LOC123899394	1.94634	125.468	6.01041	-24.0019	6.46398	LOC123899394		not available			not available
Tp7g123899399	LOC123899399	2.49205	119.737	5.5864	-11.7212	4.63329	LOC123899399		not available		6.11e-11	AT2G18370.1		Bifunctional inhibitor/lipid-transfer protein/seed storage 2S albumin superfamily protein
Tp7g123899432	LOC123899432	1.94634	48.7173	4.6456	-18.6669	5.8166	LOC123899432		not available			not available
Tp1g123899464	LOC123899464	2.29631	892.903	8.60304	-31.4374	7.16228	LOC123899464		not available			not available
Tp1g123899624	LOC123899624	1.94634	8.29417	2.09133	-10.1176	4.26614	LOC123899624	0	Medtr1g112240.1	PPR_containing_plant-like_protein	0	AT2G35130.1		Tetratricopeptide repeat (TPR)-like superfamily protein
Tp7g123899713	LOC123899713	72.6085	1707.49	4.55559	-6.35405	3.14723	LOC123899713	5.8e-144	Medtr2g016230.1	RmlC-type_cupin	3.05e-60	AT3G58670.3		Protein of unknown function (DUF1637)
Tp7g123899745	LOC123899745	270.081	678.608	1.32919	-5.1722	2.68403	LOC123899745	1.93e-154	Medtr3g106030.1	hypothetical_protein		not available
Tp7g123899758	LOC123899758	7.3195	86.7586	3.56719	-10.1853	4.28269	LOC123899758		not available			not available
Tp7g123899771	LOC123899771	13.4923	243.277	4.17239	-7.05505	3.39164	LOC123899771	0	Medtr2g102570.1	gibberellin_2-beta-dioxygenase	7.56e-140	AT1G15550.1	GA4, ATGA3OX1, GA3OX1	gibberellin 3-oxidase 1
Tp7g123899781	LOC123899781	124.234	721.594	2.53813	-8.56865	3.85781	LOC123899781	1.02e-147	Medtr2g103840.1	LURP-one-like_protein	4.76e-75	AT3G15810.1		Protein of unknown function (DUF567)
Tp7g123899807	LOC123899807	34.7188	1942.78	5.80626	-16.1719	5.44913	LOC123899807	1.85e-53	Medtr2g104380.1	hypothetical_protein	4.69e-27	AT5G11090.1		serine-rich protein-related
Tp7g123899950	LOC123899950	9.4707	378.57	5.32094	-7.99418	3.68976	LOC123899950	1.14e-87	Medtr7g076250.1	zinc_finger,_C3HC4_type_(RING_finger)_protein	2.94e-170	AT3G61080.1		Protein kinase superfamily protein
Tp7g123900032	LOC123900032	272.764	829.191	1.60405	-9.77068	4.17979	LOC123900032	0	Medtr7g091780.1	cyclin-like_protein	0	AT2G41830.1		Uncharacterized protein
Tp1g123900120	LOC123900120	9.53953	85.8924	3.17054	-7.32651	3.48104	LOC123900120	6.4e-69	Medtr1g111300.1	hypothetical_protein		not available
Tp7g123900133	LOC123900133	49.0363	931.344	4.24739	-11.1884	4.51671	LOC123900133	4.79e-131	Medtr0370s0010.1	proton_pump_interactor,_putative	3.93e-15	AT4G27500.1	PPI1	proton pump interactor 1
Tp7g123900144	LOC123900144	16.3505	98.9863	2.59789	-4.21488	2.25236	LOC123900144	1.61e-102	Medtr7g085820.1	importin_beta-3,_putative	1.51e-52	AT5G19820.1	emb2734	ARM repeat superfamily protein
Tp7g123900164	LOC123900164	1.94634	84.8569	5.44619	-4.50307	2.38822	LOC123900164		not available			not available
Tp7g123900165	LOC123900165	2.31461	676.293	8.19074	-13.664	5.02024	LOC123900165		not available			not available
Tp1g123902157	LOC123902157	2.29631	476.286	7.69637	-27.4497	6.81096	LOC123902157	1.27e-170	Medtr5g064980.1	RING-H2_zinc_finger_protein	2.3e-44	AT1G72200.1		RING/U-box superfamily protein
Tp1g123902166	LOC123902166	758.238	2644.85	1.80246	-5.02152	2.61971	LOC123902166	0	Medtr1g086080.1	ABC_transporter_B_family_protein	0	AT3G62150.1	PGP21	P-glycoprotein 21
Tp1g123902289	LOC123902289	20.2544	108.505	2.42146	-7.51262	3.54077	LOC123902289	0	Medtr1g066890.1	PWWP_domain_protein	1.13e-49	AT3G09670.2		Tudor/PWWP/MBT superfamily protein
Tp1g123902380	LOC123902380	20.3186	188.424	3.2131	-6.33346	3.13974	LOC123902380	1.46e-81	Medtr1g075990.1	DUF640_family_protein	1.3e-65	AT2G31160.1	LSH3	Protein of unknown function (DUF640)
Tp1g123902409	LOC123902409	1.94634	33.7812	4.11738	-5.84255	2.95529	LOC123902409	1.67e-57	Medtr1g075430.1	transcriptional_regulator_superman_protein	3e-12	AT5G43540.1		C2H2 and C2HC zinc fingers superfamily protein
Tp1g123902443	LOC123902443	3.67336	746.746	7.66737	-7.95431	3.67771	LOC123902443		not available			not available
Tp1g123902448	LOC123902448	328.642	38271	6.86359	-28.2274	6.88327	LOC123902448		not available			not available
Tp1g123902520	LOC123902520	161.618	386.515	1.25793	-4.11673	2.20488	LOC123902520	1.18e-169	Medtr1g079140.1	F-box_protein	3.54e-70	AT5G24560.1	AtPP2-B12, PP2-B12	phloem protein 2-B12
Tp1g123902577	LOC123902577	144.722	604.151	2.06162	-5.49591	2.81797	LOC123902577	0	Medtr1g032100.1	ankyrin_repeat_plant-like_protein	0	AT2G01680.1		Ankyrin repeat family protein
Tp1g123902753	LOC123902753	1.94634	195.222	6.6482	-10.8003	4.42852	LOC123902753	1.41e-36	Medtr7g086040.1	GRF_zinc_finger_protein		not available
Tp1g123902885	LOC123902885	295.587	5263.3	4.15431	-6.32747	3.13755	LOC123902885	0	Medtr1g004990.1	casein_kinase	2.79e-170	AT4G28880.1	ckl3	casein kinase I-like 3
Tp1g123902911	LOC123902911	18.5207	126.357	2.7703	-4.83958	2.5403	LOC123902911	0	Medtr1g007580.1	OPT_family_oligopeptide_transporter	0	AT5G53550.2	YSL3	YELLOW STRIPE like 3
Tp1g123902947	LOC123902947	2.75187	156.649	5.83098	-10.7409	4.41479	LOC123902947	3.66e-87	Medtr1g069825.1	G1-like_protein	1.19e-76	AT2G31160.1	LSH3	Protein of unknown function (DUF640)
Tp1g123902956	LOC123902956	31.3994	1006.83	5.00295	-9.01227	3.98103	LOC123902956	0	Medtr1g056530.1	CCAAT-binding_transcription_factor		not available
Tp1g123902965	LOC123902965	2.54128	67.0226	4.72102	-7.36174	3.49244	LOC123902965	0	Medtr1g060990.1	trihelix_transcription_factor	4.47e-75	AT5G03680.1	PTL	Duplicated homeodomain-like superfamily protein
Tp1g123902989	LOC123902989	84.62	1486.39	4.13467	-16.3315	5.47423	LOC123902989	0	Medtr1g101500.1	MATE_efflux_family_protein	0	AT4G23030.1		MATE efflux family protein
Tp1g123903067	LOC123903067	3.72203	2307.87	9.27626	-13.7656	5.03901	LOC123903067	7e-83	Medtr0163s0020.1	legume_lectin_beta_domain_protein	3.34e-23	AT5G10530.1		Concanavalin A-like lectin protein kinase family protein
Tp1g123903088	LOC123903088	681.963	3518.93	2.36737	-10.5377	4.36719	LOC123903088	0	Medtr1g081620.1	O-acetylserine_(thiol)_lyase	1.94e-79	AT3G22460.1	OASA2	O-acetylserine (thiol) lyase (OAS-TL) isoform A2
Tp1g123903110	LOC123903110	1.94634	549.81	8.14202	-23.5881	6.41908	LOC123903110	0	Medtr1g042310.1	peptide_transporter	6.41e-88	AT5G46050.1	ATPTR3, PTR3	peptide transporter 3
Tp1g123903121	LOC123903121	1.94634	17.8428	3.19651	-29.8233	7.02569	LOC123903121	1.96e-82	Medtr1g080800.1	Chitinase_/_Hevein_/_PR-4_/_Wheatwin2	3.36e-57	AT3G04720.1	PR4, HEL, PR-4	pathogenesis-related 4
Tp1g123903146	LOC123903146	91.5792	290.18	1.66385	-5.90147	2.97803	LOC123903146	0	Medtr1g080600.1	Dil_domain_myosin_family_protein	5.5e-143	AT1G08730.1	XIC, ATXIC	Myosin family protein with Dil domain
Tp1g123903182	LOC123903182	213.451	474.891	1.15369	-5.83129	2.95092	LOC123903182	0	Medtr1g079730.1	carboxyl-terminal_peptidase	5.08e-175	AT5G18460.1		Protein of Unknown Function (DUF239)
Tp1g123903236	LOC123903236	20.3713	473.148	4.53768	-6.84012	3.31884	LOC123903236	8.76e-163	Medtr1g059960.1	eukaryotic-type_carbonic_anhydrase	5.85e-17	AT3G52720.2	CAH1, ATACA1, ACA1	alpha carbonic anhydrase 1
Tp1g123903377	LOC123903377	154.741	885.173	2.5161	-4.36488	2.32374	LOC123903377		not available			not available
Tp1g123903609	LOC123903609	470.517	1869.48	1.99032	-6.78959	3.30146	LOC123903609	1.05e-69	Medtr1g098460.1	AP2_domain_class_transcription_factor	3.69e-21	AT5G50080.1	ERF110	ethylene response factor 110
Tp2g123903820	LOC123903820	1.94634	121.773	5.96728	-12.7869	4.85238	LOC123903820		not available			not available
Tp2g123903850	LOC123903850	1.94634	365.058	7.55121	-14.3549	5.14542	LOC123903850	1.84e-33	Medtr5g032030.1	hypothetical_protein		not available
Tp2g123903960	LOC123903960	2.71971	177.044	6.02451	-10.3433	4.3209	LOC123903960	0	Medtr3g087730.1	sulfate/bicarbonate/oxalate_exchanger_and_transporter_sat-1	0	AT5G10180.1	AST68, SULTR2;1	slufate transporter 2;1
Tp1g123903974	LOC123903974	1.94634	662.19	8.41033	-34.0312	7.36785	LOC123903974		not available			not available
Tp2g123904000	LOC123904000	6.14094	152.191	4.63128	-8.39101	3.80691	LOC123904000	0	Medtr1g068630.1	nodulin_MtN21/EamA-like_transporter_family_protein	9.26e-134	AT2G37460.1		nodulin MtN21 /EamA-like transporter family protein
Tp1g123904153	LOC123904153	2.34995	198.574	6.4009	-16.5434	5.50718	LOC123904153	0	Medtr1g060990.1	trihelix_transcription_factor	4.47e-75	AT5G03680.1	PTL	Duplicated homeodomain-like superfamily protein
Tp2g123904411	LOC123904411	1.94634	56.1584	4.85066	-13.0497	4.90379	LOC123904411	1.15e-87	Medtr6g048560.1	DNase_I_superfamily_protein,_putative	1.31e-17	AT4G03550.1	ATGSL05, GSL05, ATGSL5, PMR4, GSL5	glucan synthase-like 5
Tp1g123904693	LOC123904693	9.82818	150.72	3.93881	-8.41644	3.81425	LOC123904693	9.23e-150	Medtr1g099350.1	chitinase	7.59e-112	AT5G24090.1	ATCHIA, CHIA	chitinase A
Tp1g123904748	LOC123904748	17.6571	60.8878	1.78591	-6.19969	3.09059	LOC123904748		not available		6.22e-38	AT5G64250.1		Aldolase-type TIM barrel family protein
Tp1g123904762	LOC123904762	1.94634	567.047	8.18656	-41.5548	7.88638	LOC123904762		not available			not available
Tp2g123904990	LOC123904990	1.94634	11.1617	2.51972	-4.13231	2.21246	LOC123904990		not available			not available
Tp2g123905004	LOC123905004	1.94634	11.8841	2.61019	-4.96774	2.59644	LOC123905004		not available		1.2e-35	AT3G09085.1		Protein of unknown function (DUF962)
Tp2g123905028	LOC123905028	459.331	1211.45	1.39913	-6.64633	3.25161	LOC123905028	0	Medtr5g041210.1	beta-1,3-galactosyltransferase-like_protein	0	AT1G26810.1	GALT1	galactosyltransferase1
Tp2g123905043	LOC123905043	18.4081	310.165	4.07462	-6.63513	3.24768	LOC123905043	1.59e-85	Medtr5g080440.1	leghemoglobin_Lb120-1	2.73e-22	AT3G10520.1	AHB2, GLB2, ARATH GLB2, NSHB2, ATGLB2, HB2	haemoglobin 2
Tp2g123905062	LOC123905062	1.94634	371.278	7.57559	-34.6271	7.41288	LOC123905062	2.9e-104	Medtr5g042320.1	emp24/gp25L/p24_family_protein	6.12e-51	AT1G26690.1		emp24/gp25L/p24 family/GOLD family protein
Tp2g123905274	LOC123905274	1.94634	10.4508	2.42477	-5.66044	2.88391	LOC123905274	1.44e-161	Medtr5g063930.1	major_intrinsic_protein_(MIP)_family_transporter	3.23e-35	AT5G37820.1	NIP4;2, NLM5	NOD26-like intrinsic protein 4;2
Tp1g123905352	LOC123905352	661.442	3566.29	2.43074	-8.21343	3.75508	LOC123905352	0	Medtr3g109932.1	signal_peptide_peptidase-like_protein	0	AT2G03120.1	ATSPP, SPP	signal peptide peptidase
Tp2g123905512	LOC123905512	3.49643	462.256	7.04667	-13.5178	4.99298	LOC123905512	2.68e-108	Medtr2g014250.1	hypothetical_protein		not available
Tp1g123905580	LOC123905580	651.103	1429.61	1.13466	-4.05965	2.17697	LOC123905580	0	Medtr1g008990.1	BZIP_transcription_factor	3.36e-42	AT5G24800.1	ATBZIP9, BZO2H2, BZIP9	basic leucine zipper 9
Tp2g123905622	LOC123905622	704.819	2727.26	1.95213	-4.08266	2.18825	LOC123905622	4.42e-136	Medtr5g023210.1	divergent_CRAL/TRIO_domain_protein	8.15e-101	AT4G35750.1		SEC14 cytosolic factor family protein / phosphoglyceride transfer family protein
Tp2g123905650	LOC123905650	2.61331	483.61	7.53182	-5.22185	2.70495	LOC123905650	0	Medtr5g022560.1	papain_family_cysteine_protease	3.86e-130	AT5G45890.1	SAG12	senescence-associated gene 12
Tp2g123905784	LOC123905784	4.30867	1041.24	7.91685	-6.85561	3.32415	LOC123905784	0	Medtr6g034265.1	ABC_transporter_family_protein	0	AT3G59140.1	ATMRP14, MRP14, ABCC10	multidrug resistance-associated protein 14
Tp2g123905802	LOC123905802	1.94634	267.756	7.10401	-30.5641	7.08926	LOC123905802		not available			not available
Tp2g123905803	LOC123905803	5.01127	1602.32	8.32077	-20.3834	6.0427	LOC123905803		not available			not available
Tp2g123905804	LOC123905804	1.94634	1827.2	9.87465	-26.5385	6.72363	LOC123905804		not available			not available
Tp2g123905814	LOC123905814	336.49	1135.92	1.75523	-14.1242	5.10427	LOC123905814	0	Medtr1g098790.1	tubby-F-box-like_protein	0	AT1G76900.2	AtTLP1, TLP1	tubby like protein 1
Tp2g123905826	LOC123905826	3.62314	1111.05	8.26047	-13.2179	4.93619	LOC123905826		not available			not available
Tp2g123905885	LOC123905885	4.87653	67.5968	3.79303	-6.01919	3.02296	LOC123905885		not available			not available
Tp2g123905889	LOC123905889	2.81491	109.32	5.27933	-6.16275	3.07687	LOC123905889		not available			not available
Tp2g123905989	LOC123905989	1.94634	199.7	6.68092	-18.9996	5.86196	LOC123905989	0	Medtr5g008040.1	12-oxophytodienoate_reductase-like_protein	0	AT1G76690.1	OPR2, ATOPR2	12-oxophytodienoate reductase 2
Tp2g123905999	LOC123905999	1.94634	322.02	7.37024	-8.88463	3.94613	LOC123905999		not available			not available
Tp2g123906000	LOC123906000	1.94634	128.932	6.0497	-16.4672	5.49537	LOC123906000		not available			not available
Tp2g123906000a	LOC123906000a	1.94634	52.4731	4.75274	-7.04474	3.38818	LOC123906000a		not available			not available
Tp2g123906001	LOC123906001	2.17608	198.538	6.51154	-8.30022	3.78053	LOC123906001		not available			not available
Tp1g123906141	LOC123906141	7.4121	1074.28	7.17927	-13.2286	4.93823	LOC123906141	0	Medtr1g054635.1	fatty_acyl-CoA_reductase-like_protein	0	AT3G11980.1	MS2, FAR2	Jojoba acyl CoA reductase-related male sterility protein
Tp2g123906372	LOC123906372	191.12	1227.68	2.68338	-4.14115	2.21675	LOC123906372	0	Medtr5g016410.1	cytochrome_P450_family_81_protein	2.91e-119	AT4G37320.1	CYP81D5	cytochrome P450, family 81, subfamily D, polypeptide 5
Tp2g123906436	LOC123906436	170.373	551.353	1.69428	-4.2942	2.29029	LOC123906436	0	Medtr4g079850.1	ATP_synthase_I,_related_protein	8.62e-105	AT2G31040.1		ATP synthase protein I -related
Tp2g123906475	LOC123906475	9.29516	67.5985	2.86244	-5.43327	2.79249	LOC123906475	9.15e-177	Medtr6g008950.1	anti-virus_transcriptional_factor,_putative	1.22e-41	AT5G62910.1		RING/U-box superfamily protein
Tp2g123906529	LOC123906529	18.7212	133.037	2.82908	-5.44553	2.79749	LOC123906529	1.23e-68	Medtr6g007760.1	nodulin_MtN21/EamA-like_transporter_family_protein	1.79e-102	AT3G28050.1		nodulin MtN21 /EamA-like transporter family protein
Tp1g123906556	LOC123906556	303.921	784.985	1.36897	-6.25464	3.11087	LOC123906556	3e-76	Medtr5g092370.1	U3_small_nucleolar_RNA-associated_protein		not available
Tp2g123906559	LOC123906559	1.94634	1228.01	9.30134	-31.6017	7.17578	LOC123906559	4.05e-114	Medtr6g007160.1	transmembrane_protein,_putative	1.61e-60	AT1G23740.1		Oxidoreductase, zinc-binding dehydrogenase family protein
Tp2g123906561	LOC123906561	3.54461	378.817	6.73973	-10.1902	4.28387	LOC123906561	7.3e-96	Medtr6g007160.1	transmembrane_protein,_putative	5.17e-25	AT5G40300.1		Uncharacterised protein family (UPF0497)
Tp2g123906866	LOC123906866	2.49205	838.744	8.39475	-17.4657	5.64602	LOC123906866		not available			not available
Tp1g123906912	LOC123906912	25.9789	69.6218	1.4222	-4.04112	2.16787	LOC123906912	2.15e-107	Medtr1g087150.1	RING/FYVE/PHD_zinc_finger_protein	2.25e-47	AT1G02610.1		RING/FYVE/PHD zinc finger superfamily protein
Tp2g123906923	LOC123906923	1.94634	221.526	6.83057	-27.272	6.79415	LOC123906923	2.1e-42	Medtr4g130780.1	early_nodulin-like_protein	8.6e-19	AT4G31840.1	ENODL15, AtENODL15	early nodulin-like protein 15
Tp2g123906925	LOC123906925	5.98893	919.345	7.26217	-13.9424	5.0714	LOC123906925	6.67e-38	Medtr4g130780.1	early_nodulin-like_protein	4.99e-21	AT4G31840.1	ENODL15, AtENODL15	early nodulin-like protein 15
Tp2g123906926	LOC123906926	21.6307	6903.98	8.31821	-15.9948	5.421	LOC123906926	3.6e-37	Medtr4g130780.1	early_nodulin-like_protein		not available
Tp2g123906949	LOC123906949	7.69748	666.541	6.43616	-9.12361	4.01111	LOC123906949	0	Medtr3g078250.1	LRR_receptor-like_kinase	5.08e-55	AT4G31250.1		Leucine-rich repeat protein kinase family protein
Tp2g123906963	LOC123906963	99.552	351.476	1.8199	-7.31037	3.4758	LOC123906963	0	Medtr5g037210.1	phospholipid-transporting_ATPase-like_protein	0	AT1G59820.1	ALA3	aminophospholipid ATPase 3
Tp2g123907000	LOC123907000	726.348	1471.95	1.01899	-4.33862	2.31135	LOC123907000	0	Medtr5g038460.1	plant/T7N9-9_protein	1.03e-161	AT1G07040.1		unknown protein
Tp2g123907146	LOC123907146	2.52054	4708.32	10.8673	-25.3222	6.60232	LOC123907146		not available			not available
Tp2g123907147	LOC123907147	1.94634	227.249	6.86736	-4.58002	2.42361	LOC123907147		not available			not available
Tp2g123907148	LOC123907148	1.94634	2018.67	10.0184	-62.3822	8.94282	LOC123907148		not available			not available
Tp2g123907149	LOC123907149	1.94634	1506.76	9.59647	-62.2102	8.93563	LOC123907149		not available			not available
Tp2g123907152	LOC123907152	1.94634	929.35	8.89931	-36.2416	7.53114	LOC123907152		not available			not available
Tp2g123907153	LOC123907153	2.49205	2570.4	10.0104	-21.7265	6.20704	LOC123907153		not available			not available
Tp2g123907179	LOC123907179	24.1056	686.845	4.83255	-4.65866	2.45939	LOC123907179	0	Medtr4g124040.1	ABC_transporter_B_family_protein	0	AT1G02520.1	PGP11	P-glycoprotein 11
Tp2g123907250	LOC123907250	2.36705	1162.77	8.94026	-24.6147	6.5291	LOC123907250	0	Medtr4g085800.1	PLC-like_phosphodiesterase_superfamily_protein	4.55e-114	AT1G49740.1		PLC-like phosphodiesterases superfamily protein
Tp2g123907267	LOC123907267	2.31461	342.065	7.20736	-19.8415	5.9734	LOC123907267	0	Medtr8g066610.1	flavonoid_glucosyltransferase	5.4e-125	AT4G34135.1	UGT73B2	UDP-glucosyltransferase 73B2
Tp2g123907448	LOC123907448	1364.15	2970.94	1.12292	-5.72025	2.90753	LOC123907448	0	Medtr5g025100.1	kinesin-like_calmodulin-binding_protein	5.83e-133	AT5G65930.3	ZWI	kinesin-like calmodulin-binding protein (ZWICHEL)
Tp2g123907487	LOC123907487	25.7138	62.9766	1.29227	-4.09213	2.19288	LOC123907487	0	Medtr5g025800.1	transmembrane_protein,_putative	7.43e-59	AT5G45310.1		unknown protein
Tp2g123907572	LOC123907572	50.8482	1679.56	5.04574	-5.82552	2.94868	LOC123907572	0	Medtr5g026620.1	ubiquinol_oxidase_1a	2.43e-175	AT3G22370.1	AOX1A, ATAOX1A	alternative oxidase 1A
Tp2g123907675	LOC123907675	11.8435	203.106	4.10007	-4.75264	2.50167	LOC123907675	0	Medtr4g129200.1	alpha-rhamnosidase-like_protein	5.73e-174	AT5G57700.3		BNR/Asp-box repeat family protein
Tp2g123907679	LOC123907679	1.94634	48.0308	4.62512	-28.2651	6.88673	LOC123907679	1.29e-25	Medtr5g058510.1	Nodule_Cysteine-Rich_(NCR)_secreted_peptide		not available
Tp2g123907734	LOC123907734	2938.11	7609.71	1.37295	-4.32549	2.30514	LOC123907734	1.81e-87	Medtr5g022130.1	chaperone_protein_DnaJ_11	6.95e-36	AT4G36040.1		Chaperone DnaJ-domain superfamily protein
Tp2g123907749	LOC123907749	1.94634	215.098	6.78808	-126.745	10.7887	LOC123907749		not available			not available
LOC123907756	LOC123907756	1.94634	1860.25	9.90052	-28.0109	6.86334	LOC123907756		not available			not available
Tp2g123907762	LOC123907762	22.0977	1792.31	6.34178	-9.99408	4.23571	LOC123907762	0	Medtr6g038390.1	oxidoreductase_family,_NAD-binding_rossmann_fold_protein	3.68e-157	AT4G09670.1		Oxidoreductase family protein
Tp2g123907764	LOC123907764	164.034	1303.08	2.98985	-13.0444	4.90276	LOC123907764	0	Medtr6g038640.1	oxidoreductase_family,_NAD-binding_rossmann_fold_protein	5.08e-175	AT4G09670.1		Oxidoreductase family protein
Tp2g123907833	LOC123907833	2.49205	3747.63	10.5544	-26.3466	6.70486	LOC123907833		not available			not available
Tp2g123907844	LOC123907844	6.34089	36.0756	2.50826	-4.58053	2.42384	LOC123907844	0	Medtr6g071475.1	alpha/beta_hydrolase_family_protein	1.1e-158	AT1G73480.1		alpha/beta-Hydrolases superfamily protein
Tp2g123907848	LOC123907848	542.336	3671.09	2.75895	-4.32954	2.30705	LOC123907848	0	Medtr4g129270.1	trehalose-6-phosphate_synthase_domain_protein	0	AT2G18700.1	ATTPS11, TPS11, ATTPSB	trehalose phosphatase/synthase 11
Tp1g123907970	LOC123907970	25.3749	165.66	2.70675	-6.3143	3.13275	LOC123907970	0	Medtr1g077460.1	plant/F9H3-4_protein	1.82e-82	AT4G03420.1		Protein of unknown function (DUF789)
Tp2g123908359	LOC123908359	2.31461	1347.67	9.18549	-30.7383	7.10399	LOC123908359		not available			not available
Tp2g123908360	LOC123908360	1.94634	599.662	8.26724	-29.3179	6.98142	LOC123908360		not available			not available
Tp2g123908361	LOC123908361	1.94634	419.134	7.7505	-13.5787	5.00437	LOC123908361		not available			not available
Tp2g123908370	LOC123908370	455.707	2553.01	2.48602	-5.80123	2.93924	LOC123908370	0	Medtr5g034500.1	potassium_transporter-like_protein	0	AT1G70300.1	KUP6	K+ uptake permease 6
Tp2g123908376	LOC123908376	2.31461	465.833	7.6529	-20.1393	6.01171	LOC123908376		not available			not available
Tp2g123908377	LOC123908377	2.54809	1241.9	8.92892	-21.9841	6.23741	LOC123908377		not available			not available
LOC123908390	LOC123908390	1.94634	20.5021	3.39693	-6.05345	3.03591	LOC123908390		not available			not available
Tp2g123908397	LOC123908397	22.0622	130.566	2.56513	-5.96643	3.0029	LOC123908397	2.14e-92	Medtr3g088630.1	two-component_response_regulator_ARR3-like_protein	3.26e-52	AT3G57040.1	ARR9, ATRR4	response regulator 9
Tp2g123908434	LOC123908434	41.9999	129.637	1.62602	-4.7086	2.48193	LOC123908434	3.33e-165	Medtr3g092720.1	sigma_54_modulation_protein/S30EA_ribosomal_protein	2.34e-94	AT5G24490.1		30S ribosomal protein, putative
Tp2g123908546	LOC123908546	299.167	771.051	1.36587	-4.67853	2.46838	LOC123908546	2.08e-97	Medtr5g019650.1	homeobox_leucine_zipper_protein	4.16e-93	AT5G66710.1		Protein kinase superfamily protein
Tp2g123908567	LOC123908567	15.7264	87.1745	2.47072	-5.09427	2.65093	LOC123908567	2.91e-66	Medtr5g011750.1	hypothetical_protein	3.07e-29	AT2G27830.1		unknown protein
Tp2g123908649	LOC123908649	4.22947	876.194	7.69463	-14.6329	5.1942	LOC123908649	3.77e-143	Medtr6g066040.1	plant/F12B17-70_protein	7.72e-75	AT5G10580.1		Protein of unknown function, DUF599
Tp2g123908674	LOC123908674	1.94634	275.494	7.14511	-29.4821	6.99589	LOC123908674		not available			not available
Tp2g123908716	LOC123908716	1.94634	123.328	5.98559	-24.6804	6.53599	LOC123908716	0	Medtr2g008880.1	alpha/beta-hydrolase_superfamily_protein	1.08e-38	AT5G09430.1		alpha/beta-Hydrolases superfamily protein
Tp2g123908728	LOC123908728	1.94634	1214.23	9.28506	-30.5716	7.0899	LOC123908728		not available			not available
Tp2g123908779	LOC123908779	35.1003	331.484	3.23939	-3.9819	2.13862	LOC123908779	0	Medtr6g011860.1	NAC_domain_class_transcription_factor	2.23e-75	AT1G26870.1	FEZ, ANAC009	NAC (No Apical Meristem) domain transcriptional regulator superfamily protein
Tp2g123908902	LOC123908902	2.8048	171.358	5.93297	-10.9241	4.45697	LOC123908902	0	Medtr3g087730.1	sulfate/bicarbonate/oxalate_exchanger_and_transporter_sat-1	0	AT5G10180.1	AST68, SULTR2;1	slufate transporter 2;1
Tp2g123908903	LOC123908903	1.94634	49.2238	4.66052	-7.78887	3.62719	LOC123908903	0	Medtr5g043930.1	C2H2-type_zinc_finger_protein	1.81e-74	AT1G26610.1		C2H2-like zinc finger protein
Tp2g123908992b	LOC123908992b	1.94634	756.336	8.60212	-73.4063	9.36636	LOC123908992b		not available			not available
Tp2g123909060	LOC123909060	2.31461	350.649	7.24312	-9.94657	4.22391	LOC123909060		not available			not available
Tp2g123909100	LOC123909100	7.35725	64.6987	3.1365	-4.39807	2.33933	LOC123909100	0	Medtr5g014410.1	M20_peptidase_acetylornithine_deacetylase	0	AT4G17830.1		Peptidase M20/M25/M40 family protein
Tp2g123909108	LOC123909108	1.94634	51.5659	4.72758	-17.801	5.69475	LOC123909108		not available			not available
Tp2g123909110	LOC123909110	4.29552	1643.31	8.57956	-13.1587	4.92482	LOC123909110		not available			not available
Tp2g123909113	LOC123909113	1.94634	117.405	5.91459	-9.17063	4.02372	LOC123909113		not available			not available
Tp2g123909136	LOC123909136	3.0302	900.28	8.21482	-18.3678	5.77514	LOC123909136		not available			not available
Tp2g123909144	LOC123909144	7.16619	8941.89	10.2852	-15.6885	5.37165	LOC123909144		not available			not available
Tp2g123909153b	LOC123909153b	1.94634	92.4905	5.57047	-8.02065	3.69772	LOC123909153b		not available			not available
Tp2g123909158	LOC123909158	5.30015	4594.57	9.75968	-16.9265	5.56573	LOC123909158		not available			not available
Tp2g123909160	LOC123909160	326.008	776.28	1.25167	-5.80324	2.94002	LOC123909160	5.31e-165	Medtr5g010680.1	heat_shock_transcription_factor_B2A	4.27e-69	AT4G11660.1	AT-HSFB2B, HSFB2B	winged-helix DNA-binding transcription factor family protein
Tp2g123909346	LOC123909346	9.21182	537.084	5.86552	-9.65469	4.1503	LOC123909346	1.47e-119	Medtr3g089125.1	bidirectional_sugar_transporter	3e-102	AT1G21460.1	SWEET1, AtSWEET1	Nodulin MtN3 family protein
Tp2g123909356	LOC123909356	6.27034	10611	10.7247	-12.6937	4.83392	LOC123909356	1.55e-67	Medtr3g089005.1	basic_blue-like_protein	7.06e-38	AT2G02850.1	ARPN	plantacyanin
Tp2g123909418	LOC123909418	1.94634	65.6323	5.07557	-12.9143	4.87743	LOC123909418		not available			not available
Tp2g123909464	LOC123909464	1.94634	71.4951	5.199	-6.59159	3.23235	LOC123909464	2.09e-101	Medtr3g095340.1	alginate_lyase		not available
Tp2g123909510	LOC123909510	1.94634	495.919	7.99319	-18.0111	5.72484	LOC123909510		not available			not available
Tp2g123909554	LOC123909554	1.94634	307.164	7.3021	-35.0747	7.44621	LOC123909554		not available			not available
Tp2g123909560	LOC123909560	2.21835	1249.64	9.13781	-29.6069	7.00683	LOC123909560		not available			not available
Tp2g123909583	LOC123909583	2.54809	1408.32	9.11034	-19.8782	5.97814	LOC123909583		not available			not available
Tp2g123909613	LOC123909613	1.94634	39.7625	4.35257	-15.543	5.34788	LOC123909613		not available			not available
Tp2g123909653	LOC123909653	1.94634	1133.82	9.18621	-30.474	7.08161	LOC123909653		not available			not available
Tp2g123909664	LOC123909664	3.13723	335.3	6.73982	-12.0428	4.7013	LOC123909664		not available			not available
Tp2g123909686	LOC123909686	4.54082	3226.76	9.47292	-9.67101	4.15447	LOC123909686	2.03e-50	Medtr5g022390.1	rhodanese-related_sulfurtransferase	1.1e-31	AT5G66170.2	STR18	sulfurtransferase 18
Tp2g123909687	LOC123909687	4.65082	310.652	6.06167	-4.10831	2.20078	LOC123909687	1.75e-36	Medtr5g022390.1	rhodanese-related_sulfurtransferase	2.97e-41	AT2G17850.1		Rhodanese/Cell cycle control phosphatase superfamily protein
Tp2g123909723	LOC123909723	1.94634	89.6418	5.52533	-21.895	6.22695	LOC123909723	5.9e-25	Medtr5g095620.1	Nodule_Cysteine-Rich_(NCR)_secreted_peptide		not available
Tp2g123909730	LOC123909730	1.94634	294.757	7.24261	-26.9976	6.76799	LOC123909730		not available			not available
Tp2g123909754	LOC123909754	1.94634	130.026	6.06189	-10.7173	4.4093	LOC123909754		not available			not available
Tp2g123909802	LOC123909802	1.94634	1673.39	9.74779	-31.2199	7.14428	LOC123909802		not available			not available
Tp2g123909859	LOC123909859	1.94634	359.983	7.53102	-24.2923	6.49505	LOC123909859		not available			not available
Tp2g123909869	LOC123909869	1.94634	39.9481	4.35929	-15.2377	5.29731	LOC123909869		not available			not available
Tp2g123909893	LOC123909893	3.83238	412.259	6.74917	-12.8195	4.85882	LOC123909893	3.72e-51	Medtr4g124850.1	transmembrane_protein,_putative	5.42e-13	AT3G43110.1		unknown protein
Tp2g123909913	LOC123909913	1.94634	547.783	8.13669	-19.3774	5.91254	LOC123909913		not available			not available
Tp2g123909933	LOC123909933	90.1442	304.057	1.75403	-4.41593	2.3477	LOC123909933	3.96e-134	Medtr5g017980.1	myb-like_DNA-binding_domain,_shaqkyf_class_protein	5.9e-52	AT4G37180.1		Homeodomain-like superfamily protein
LOC123909950	LOC123909950	3.71845	947.098	7.99267	-12.1403	4.72158	LOC123909950		not available			not available
Tp2g123909951	LOC123909951	1.94634	626.238	8.3298	-65.0794	9.05297	LOC123909951	7.92e-111	Medtr3g079850.1	cysteine-rich_receptor-kinase-like_protein	1.03e-23	AT4G05200.1	CRK25	cysteine-rich RLK (RECEPTOR-like protein kinase) 25
Tp2g123909952	LOC123909952	1.94634	1909.37	9.93812	-61.0664	8.88734	LOC123909952	0	Medtr3g079850.1	cysteine-rich_receptor-kinase-like_protein	5.85e-25	AT4G05200.1	CRK25	cysteine-rich RLK (RECEPTOR-like protein kinase) 25
Tp2g123910010	LOC123910010	1.94634	110.566	5.82799	-15.8836	5.40319	LOC123910010		not available			not available
Tp2g123910016	LOC123910016	2.54809	38.4993	3.91735	-8.54501	3.85109	LOC123910016		not available			not available
Tp2g123910183	LOC123910183	1.94634	46.8317	4.58865	-31.5872	7.1746	LOC123910183		not available			not available
Tp2g123910196	LOC123910196	82.256	1243.15	3.91773	-10.6589	4.39568	LOC123910196	0	Medtr3g086000.1	zincin-like_metalloprotease_family_protein	2.98e-151	AT1G67690.1		Zincin-like metalloproteases family protein
Tp2g123910228	LOC123910228	114.885	514.852	2.16396	-6.01582	3.02169	LOC123910228	3.46e-109	Medtr5g014890.1	homeobox_associated_leucine_zipper_protein	1.24e-62	AT4G37790.1	HAT22	Homeobox-leucine zipper protein family
Tp2g123910375	LOC123910375	9.38137	1403.06	7.22456	-14.0684	5.09423	LOC123910375	0	Medtr5g021050.2	Sec14p-like_phosphatidylinositol_transfer_family_protein	1.82e-138	AT4G36490.1	ATSFH12, SFH12	SEC14-like 12
Tp2g123910443	LOC123910443	2.31461	17.6343	2.92955	-5.32887	2.74957	LOC123910443	4.67e-121	Medtr2g007210.1	emp24/gp25L/p24_family_protein	2.42e-97	AT1G09580.1		emp24/gp25L/p24 family/GOLD family protein
Tp2g123910514	LOC123910514	127.837	508.601	1.99223	-5.35089	2.75867	LOC123910514	0	Medtr2g005130.1	peptide/nitrate_transporter	0	AT1G59740.1		Major facilitator superfamily protein
Tp2g123910552	LOC123910552	146.354	876.028	2.58151	-8.70137	3.89525	LOC123910552	1.55e-136	Medtr2g009770.1	zein-binding_protein	2.94e-11	AT1G18265.1		Protein of unknown function, DUF593
Tp2g123910874	LOC123910874	2.21835	7.63491	1.78312	-5.84324	2.95555	LOC123910874	2.31e-169	Medtr6g022180.1	cystinosin-like_protein	1.38e-110	AT5G40670.1		PQ-loop repeat family protein / transmembrane family protein
Tp2g123910891	LOC123910891	1.94634	342.062	7.45735	-77.8785	9.52033	LOC123910891		not available			not available
Tp2g123910894	LOC123910894	1.94634	31.7246	4.02676	-8.70382	3.89593	LOC123910894		not available			not available
Tp2g123910895	LOC123910895	1.94634	138.498	6.15296	-17.4103	5.63789	LOC123910895		not available			not available
Tp2g123910912	LOC123910912	62.5509	128.562	1.03936	-9.41647	4.08873	LOC123910912	0	Medtr6g018680.1	phosphoglycerate_kinase	2.06e-41	AT3G12780.1	PGK1	phosphoglycerate kinase 1
Tp2g123910913	LOC123910913	7.00553	2040.05	8.18589	-8.33291	3.79006	LOC123910913		not available			not available
Tp2g123910932	LOC123910932	1.94634	28.7085	3.88264	-4.41219	2.34595	LOC123910932		not available			not available
Tp2g123911019	LOC123911019	33.1131	564.621	4.09181	-6.63131	3.24634	LOC123911019	0	Medtr6g464620.1	gibberellin_20-oxidase	0	AT4G25420.1	GA5, GA20OX1, AT2301, ATGA20OX1	2-oxoglutarate (2OG) and Fe(II)-dependent oxygenase superfamily protein
Tp2g123911074	LOC123911074	3.93596	3008.48	9.57811	-18.4192	5.78231	LOC123911074	0	Medtr5g019870.1	polyol/monosaccharide_transporter_1	1.9e-153	AT4G36670.1		Major facilitator superfamily protein
Tp2g123911210	LOC123911210	2.31461	51.2942	4.46996	-5.86146	2.9626	LOC123911210	0	Medtr8g080050.1	multidrug_resistance_protein_ABC_transporter_family_protein	3.16e-152	AT3G13080.4	ATMRP3, MRP3, ABCC3	multidrug resistance-associated protein 3
Tp2g123911287	LOC123911287	33.9855	1506.85	5.47047	-11.7639	4.64242	LOC123911287	0	Medtr3g078623.1	formin-like_2_domain_protein		not available
Tp2g123911300	LOC123911300	1.94634	49.5084	4.66883	-11.0779	4.4919	LOC123911300	0	Medtr2g008470.1	high_affinity_sulfate_transporter_type_1	0	AT1G22150.1	SULTR1;3	sulfate transporter 1;3
LOC123911354	LOC123911354	2.54809	1194.74	8.87306	-16.9632	5.57128	LOC123911354		not available			not available
Tp2g123911356	LOC123911356	3.25927	4871.68	10.5457	-20.0981	6.00643	LOC123911356		not available			not available
Tp2g123911357	LOC123911357	2.31461	343.183	7.21207	-15.4782	5.33722	LOC123911357		not available			not available
Tp2g123911393	LOC123911393	51.2127	117.436	1.1973	-4.44701	2.36221	LOC123911393	0	Medtr5g012870.1	auxin_canalisation_protein	5.59e-86	AT4G17350.1		Plant protein of unknown function (DUF828) with plant pleckstrin homology-like region
Tp1g123911535	LOC123911535	4108.67	10331	1.33023	-4.59394	2.42997	LOC123911535	3.3e-47	Medtr1g063210.1	heavy_metal-associated_domain_protein	8.45e-23	AT5G60800.1		Heavy metal transport/detoxification superfamily protein
Tp2g123911552	LOC123911552	394.625	814.221	1.04494	-6.0197	3.02316	LOC123911552	0	Medtr5g047260.1	four_ACT_domain_ACT_domain_protein_which_protein	0	AT1G69040.2	ACR4	ACT domain repeat 4
Tp2g123911612	LOC123911612	2.31461	1620.41	9.45137	-24.2106	6.48634	LOC123911612		not available			not available
Tp2g123911653	LOC123911653	1.94634	131.374	6.07677	-21.4601	6.17525	LOC123911653		not available			not available
Tp2g123911655	LOC123911655	1.94634	349.498	7.48837	-40.1654	7.79804	LOC123911655		not available			not available
Tp2g123911656	LOC123911656	26.9549	329.946	3.61361	-6.44905	3.18156	LOC123911656	5.65e-161	Medtr5g054300.1	myb-like_transcription_factor_family_protein	3.98e-76	AT1G25550.1		myb-like transcription factor family protein
Tp2g123911663	LOC123911663	13.7216	165.896	3.59576	-8.28348	3.77564	LOC123911663	0	Medtr5g054900.2	BZIP_family_transcription_factor	3e-74	AT1G68640.1	PAN	bZIP transcription factor family protein
Tp2g123911666	LOC123911666	2.23861	12.8744	2.52382	-5.94264	2.99382	LOC123911666	0	Medtr5g055000.1	peptide/nitrate_transporter	0	AT1G68570.1		Major facilitator superfamily protein
Tp2g123911694	LOC123911694	1.94634	86.1687	5.46833	-24.8902	6.55786	LOC123911694		not available		0	AT1G68530.1	CUT1, POP1, CER6, G2, KCS6	3-ketoacyl-CoA synthase 6
Tp2g123911707	LOC123911707	1.94634	6.43651	1.72551	-4.46176	2.36907	LOC123911707	3.94e-158	Medtr6g022190.1	lysosomal_cystine_transporter_family_protein	1.03e-98	AT5G40670.1		PQ-loop repeat family protein / transmembrane family protein
Tp2g123911710	LOC123911710	2.61331	204.192	6.28791	-13.1802	4.92895	LOC123911710	0	Medtr5g045530.1	ureide_permease-like_protein	0	AT2G03530.2	UPS2, ATUPS2	ureide permease 2
Tp3g123912695	LOC123912695	2.54809	4999.73	10.9382	-23.4642	6.40549	LOC123912695		not available			not available
Tp3g123912727	LOC123912727	3.0302	71.5831	4.56213	-6.75784	3.29049	LOC123912727		not available		6.99e-41	AT1G70760.1	CRR23	inorganic carbon transport protein-related
Tp3g123912736	LOC123912736	1.94634	124.671	6.00122	-7.43268	3.51526	LOC123912736	0	Medtr4g094050.1	white-brown-complex_ABC_transporter_family_protein	1.51e-174	AT1G17840.1	WBC11, ABCG11, DSO, COF1, ATWBC11	white-brown complex homolog protein 11
Tp3g123912856	LOC123912856	8.54161	250.422	4.87371	-5.85873	2.96155	LOC123912856	0	Medtr3g061390.1	transmembrane_amino_acid_transporter_family_protein	4.19e-37	AT5G23810.1	AAP7	amino acid permease 7
Tp3g123912940	LOC123912940	2.23861	20.5739	3.20014	-4.67403	2.46634	LOC123912940	0	Medtr2g089470.1	PIF1-like_helicase	9.29e-67	AT3G51690.1		PIF1 helicase
Tp3g123912941	LOC123912941	564.313	3763.1	2.73735	-4.92396	2.57737	LOC123912941	1.23e-157	Medtr3g058410.1	serine_acetyltransferase		not available
Tp3g123912946	LOC123912946	54.7331	539.289	3.30057	-8.20586	3.75285	LOC123912946	0	Medtr3g058250.1	cytochrome_P450_family_71_protein	2.13e-118	AT3G26310.1	CYP71B35	cytochrome P450, family 71, subfamily B, polypeptide 35
Tp3g123912959	LOC123912959	4.03998	188.317	5.54268	-4.75848	2.50428	LOC123912959		not available			not available
Tp3g123913023	LOC123913023	2.31461	44.3938	4.26152	-12.7116	4.83748	LOC123913023	3.37e-23	Medtr5g088320.1	EF_hand_calcium-binding_family_protein	2.8e-22	AT2G27030.3	CAM5	calmodulin 5
Tp3g123913030	LOC123913030	933.5	2712.76	1.53904	-6.08708	3.04857	LOC123913030	0	Medtr4g072320.1	aldo/keto_reductase_family_oxidoreductase	1.78e-80	AT1G59960.1		NAD(P)-linked oxidoreductase superfamily protein
Tp3g123913057	LOC123913057	46.5887	525.389	3.49533	-5.62874	2.87131	LOC123913057	2.07e-58	Medtr4g072980.1	SAUR-like_auxin-responsive_family_protein	3.46e-33	AT2G21210.1		SAUR-like auxin-responsive protein family
Tp3g123913093	LOC123913093	12.3313	121.552	3.30119	-4.92295	2.57693	LOC123913093	1.14e-78	Medtr4g068850.1	DUF4228_domain_protein	4.8e-19	AT5G66580.1		unknown protein
Tp3g123913310	LOC123913310	57.0527	5463.37	6.58135	-10.7386	4.41424	LOC123913310	0	Medtr4g068000.1	plant_regulator_RWP-RK_family_protein	0	AT3G59580.2		Plant regulator RWP-RK family protein
Tp3g123913320	LOC123913320	2502.68	11384.9	2.18558	-12.3336	4.76137	LOC123913320	0	Medtr6g071070.1	glutamine_synthetase_domain_protein	0	AT1G66200.1	ATGSR2, GSR2, GLN1;2	glutamine synthase clone F11
Tp3g123913358	LOC123913358	117.172	598.535	2.3528	-6.73535	3.28269	LOC123913358	0	Medtr3g100280.1	mechanosensitive_ion_channel-like_protein	0	AT1G58200.2	MSL3	MSCS-like 3
Tp3g123913460	LOC123913460	328.898	981.879	1.5779	-6.13042	3.06481	LOC123913460	0	Medtr4g071210.1	kinesin_motor_catalytic_domain_protein	0	AT4G39050.1		Kinesin motor family protein
Tp3g123913565	LOC123913565	6.73202	1429.7	7.73046	-12.8585	4.8665	LOC123913565		not available			not available
Tp1g123913572	LOC123913572	1.94634	208.395	6.74241	-13.8875	5.06139	LOC123913572	2.08e-113	Medtr5g044670.1	B3_DNA-binding_domain_protein	7.11e-31	AT3G18990.1	VRN1, REM39	AP2/B3-like transcriptional factor family protein
Tp3g123913585	LOC123913585	130.837	1272.8	3.28216	-3.98191	2.13862	LOC123913585	0	Medtr4g090580.1	NAD(P)H_dehydrogenase_B2	0	AT2G29990.1	NDA2	alternative NAD(P)H dehydrogenase 2
Tp1g123913609	LOC123913609	1.94634	853.12	8.77584	-44.3216	8.05386	LOC123913609		not available			not available
Tp3g123913773	LOC123913773	533.417	1206.66	1.17768	-8.15905	3.73902	LOC123913773	0	Medtr3g096140.1	NAC_domain_class_transcription_factor	4.22e-81	AT5G64060.1	anac103, NAC103	NAC domain containing protein 103
Tp3g123913790	LOC123913790	117.323	860.42	2.87455	-7.3961	3.50352	LOC123913790	0	Medtr8g107250.1	tubulin	0	AT5G12250.1	TUB6	beta-6 tubulin
Tp3g123913795	LOC123913795	7.5321	33.9436	2.17201	-6.92764	3.3487	LOC123913795	1.88e-113	Medtr8g091410.1	FKBP-type_peptidyl-prolyl_cis-trans_isomerase	3.07e-84	AT4G39710.1	FKBP16-2	FK506-binding protein 16-2
Tp3g123913924	LOC123913924	102.226	205.315	1.00608	-4.32805	2.30635	LOC123913924	0	Medtr6g069840.2	pentatricopeptide_(PPR)_repeat_protein	7.1e-123	AT3G22470.1		Pentatricopeptide repeat (PPR) superfamily protein
Tp3g123913936	LOC123913936	408.604	945.581	1.2105	-4.98172	2.60251	LOC123913936	0	Medtr3g037080.1	actin-binding_FH2_(formin-like)_protein,_putative	0	AT5G07740.1		actin binding
Tp3g123914013	LOC123914013	3.65857	36.2626	3.30913	-5.94771	2.99576	LOC123914013	1.49e-144	Medtr4g068190.1	FKBP-type_peptidyl-prolyl_cis-trans_isomerase	2.51e-94	AT2G43560.1		FKBP-like peptidyl-prolyl cis-trans isomerase family protein
Tp3g123914028	LOC123914028	30.5609	140.956	2.20549	-6.7685	3.29418	LOC123914028	0	Medtr4g088350.1	triose_phosphate/phosphate_translocator	0	AT5G46110.1	APE2, TPT	Glucose-6-phosphate/phosphate translocator-related
Tp3g123914175	LOC123914175	342.831	2116.94	2.62641	-5.07928	2.64452	LOC123914175	0	Medtr8g085650.1	F-box/kelch-repeat_plant-like_protein	1.05e-56	AT2G44130.1		Galactose oxidase/kelch repeat superfamily protein
Tp1g123914186	LOC123914186	3.63895	1150.81	8.30492	-11.7321	4.63562	LOC123914186	0	Medtr8g028780.2	oxidoreductase/ferric-chelate_reductase	0	AT1G01580.1	FRO2, FRD1, ATFRO2	ferric reduction oxidase 2
Tp3g123914207	LOC123914207	1.94634	21.3973	3.45859	-5.3356	2.75235	LOC123914207	0	Medtr8g081650.1	magnesium_transporter_NIPA2-like_protein	1.22e-133	AT4G13800.1		Protein of unknown function (DUF803)
Tp3g123914231	LOC123914231	3.35347	105.998	4.98224	-7.32845	3.48167	LOC123914231	0	Medtr8g083280.1	flavonoid_glucosyltransferase	5.83e-116	AT4G15550.1	IAGLU	indole-3-acetate beta-D-glucosyltransferase
Tp3g123914233	LOC123914233	145.51	922.372	2.66423	-4.63351	2.44799	LOC123914233	0	Medtr8g083290.1	flavonoid_glucosyltransferase	2.78e-122	AT4G15550.1	IAGLU	indole-3-acetate beta-D-glucosyltransferase
Tp3g123914247	LOC123914247	11.1669	256.142	4.51964	-44.5439	8.06687	LOC123914247	0	Medtr8g080840.1	amidase_C869.01-like_protein,_putative	1.67e-167	AT4G34880.1		Amidase family protein
Tp3g123914280	LOC123914280	302.846	1118.44	1.88483	-4.51326	2.39293	LOC123914280	0	Medtr8g080370.1	kelch_repeat_F-box_protein	4.29e-156	AT1G67480.2		Galactose oxidase/kelch repeat superfamily protein
Tp1g123914496	LOC123914496	2.31461	425.257	7.52142	-18.4698	5.78935	LOC123914496		not available			not available
Tp3g123914500	LOC123914500	7.95267	3423.58	8.74985	-6.3453	3.14405	LOC123914500		not available			not available
Tp3g123914501	LOC123914501	4.97411	565.119	6.82797	-8.20488	3.75256	LOC123914501		not available			not available
Tp1g123914593	LOC123914593	1613.9	5405.99	1.744	-10.4046	4.33559	LOC123914593	0	Medtr1g047740.1	CHY_and_CTCHY_and_RING-type_zinc_finger_protein	4.13e-87	AT5G25560.4		CHY-type/CTCHY-type/RING-type Zinc finger protein
Tp3g123914755	LOC123914755	1.94634	86.7616	5.47822	-14.508	5.1724	LOC123914755	8.8e-45	Medtr4g069220.1	Lipid_transfer_protein	1.13e-14	AT5G48490.1		Bifunctional inhibitor/lipid-transfer protein/seed storage 2S albumin superfamily protein
Tp3g123914756	LOC123914756	1.94634	86.6637	5.47659	-11.3165	4.54519	LOC123914756	8.8e-45	Medtr4g069220.1	Lipid_transfer_protein	1.13e-14	AT5G48490.1		Bifunctional inhibitor/lipid-transfer protein/seed storage 2S albumin superfamily protein
Tp3g123915085a	LOC123915085a	1.94634	112.61	5.85442	-23.3075	6.3882	LOC123915085a		not available			not available
Tp3g123915085b	LOC123915085b	1.94634	13.2828	2.77072	-4.32649	2.30561	LOC123915085b		not available			not available
Tp1g123915167	LOC123915167	332.673	880.062	1.4035	-5.75242	2.92017	LOC123915167	1e-164	Medtr1g012440.1	IDS4-like_protein	1.01e-86	AT2G26660.1	ATSPX2, SPX2	SPX domain gene 2
Tp1g123915278	LOC123915278	788.391	2610.61	1.7274	-5.31425	2.74351	LOC123915278	0	Medtr1g012620.1	myosin_heavy_chain-like_protein	1.46e-138	AT4G32190.1		Myosin heavy chain-related protein
Tp1g123915333	LOC123915333	4.40573	421.716	6.58075	-8.1	3.72148	LOC123915333	1.25e-39	Medtr1g012710.1	protease_inhibitor/seed_storage/LTP_family_protein	1.84e-24	AT2G45180.1		Bifunctional inhibitor/lipid-transfer protein/seed storage 2S albumin superfamily protein
Tp3g123915475	LOC123915475	2.93848	750.783	7.99718	-15.158	5.28395	LOC123915475	0	Medtr8g103233.1	peptide/nitrate_transporter_plant	0	AT3G16180.1		Major facilitator superfamily protein
Tp3g123915525	LOC123915525	47.7451	334.016	2.80649	-4.345	2.31436	LOC123915525	2.04e-38	Medtr8g102350.1	hypothetical_protein	1.14e-18	AT5G56550.1	OXS3, ATOXS3	oxidative stress 3
Tp3g123915547	LOC123915547	2656.14	9311.3	1.80965	-4.78751	2.51722	LOC123915547	0	Medtr8g102100.1	zinc_finger_CCCH_domain_protein	3.49e-116	AT4G29190.1		Zinc finger C-x8-C-x5-C-x3-H type family protein
Tp3g123915565	LOC123915565	72.1149	530.66	2.87942	-4.59913	2.43234	LOC123915565	1.22e-114	Medtr8g101650.1	MYB-like_transcription_factor_family_protein	1.97e-39	AT5G56840.1		myb-like transcription factor family protein
Tp3g123915647	LOC123915647	7.63873	265.928	5.12156	-4.24863	2.26855	LOC123915647	0	Medtr8g099420.1	long-chain_fatty_acyl_CoA_ligase	3.27e-132	AT4G23850.1	LACS4	AMP-dependent synthetase and ligase family protein
Tp3g123915656	LOC123915656	1773.17	8789.47	2.30945	-4.27588	2.28157	LOC123915656	0	Medtr3g096920.2	NAC-like_transcription_factor	5.9e-116	AT1G01720.1	ATAF1, ANAC002	NAC (No Apical Meristem) domain transcriptional regulator superfamily protein
Tp3g123915658	LOC123915658	3049.67	13975.2	2.19615	-7.06174	3.39387	LOC123915658	0	Medtr8g091280.1	aspartate_aminotransferase	0	AT2G22250.1	ATAAT, AAT, MEE17	aspartate aminotransferase
Tp3g123915817	LOC123915817	3.50362	10.802	1.62438	-4.44939	2.36331	LOC123915817	8.21e-131	Medtr4g068770.1	structural_constituent_of_ribosome_protein	0	AT5G13690.1	CYL1, NAGLU	alpha-N-acetylglucosaminidase family / NAGLU family
Tp3g123915843	LOC123915843	244.619	1357.64	2.47249	-6.71457	3.27547	LOC123915843	0	Medtr2g031310.1	tubulin_beta-1_chain	0	AT5G62700.1	TUB3	tubulin beta chain 3
Tp3g123915926	LOC123915926	146.257	1818.12	3.63588	-10.761	4.41944	LOC123915926	0	Medtr3g097010.1	CBS/octicosapeptide/phox/Bemp1_(PB1)_domain_protein	0	AT3G52950.2		CBS / octicosapeptide/Phox/Bemp1 (PB1) domains-containing protein
Tp3g123915972	LOC123915972	3.04619	1918.74	9.29894	-17.8151	5.69679	LOC123915972	1.55e-107	Medtr8g097320.2	carboxy-terminal_region_remorin	3.05e-44	AT5G23750.2		Remorin family protein
Tp1g123915978	LOC123915978	86.4042	201.448	1.22123	-4.18671	2.2388	LOC123915978	0	Medtr1g013800.1	actin-binding_FH2_(formin_2)_family_protein	0	AT2G25050.1		Actin-binding FH2 (Formin Homology) protein
Tp1g123916020	LOC123916020	2833.63	8364.71	1.56167	-4.31505	2.30019	LOC123916020	0	Medtr1g013700.1	CBL-interacting_kinase	0	AT5G25110.1	CIPK25, SnRK3.25	CBL-interacting protein kinase 25
Tp3g123916074	LOC123916074	284.364	1044.89	1.87754	-4.04524	2.1699	LOC123916074	0	Medtr8g095210.1	nucleosome/chromatin_assembly_factor_group_protein,_putative	0	AT5G08630.1		DDT domain-containing protein
Tp3g123916078	LOC123916078	92.0402	664.099	2.85106	-4.61988	2.4418	LOC123916078	0	Medtr8g095160.1	transmembrane_protein,_putative		not available
Tp3g123916125	LOC123916125	5.23997	5358.66	9.9981	-56.61	8.69019	LOC123916125	6.63e-157	Medtr3g077910.1	carbonic_anhydrase_family_protein	1.04e-86	AT5G14740.2	CA2, CA18, BETA CA2	carbonic anhydrase 2
Tp3g123916159	LOC123916159	4.94794	221.348	5.48335	-4.50449	2.38888	LOC123916159	0	Medtr3g079480.1	UDP-glucosyltransferase_family_protein	1.67e-166	AT1G22380.1	AtUGT85A3, UGT85A3	UDP-glucosyl transferase 85A3
Tp3g123916327	LOC123916327	82.3791	900.033	3.44963	-6.64823	3.25228	LOC123916327	0	Medtr4g089155.1	serine_carboxypeptidase-like_protein	0	AT1G11080.2	scpl31	serine carboxypeptidase-like 31
Tp3g123916330	LOC123916330	23.4417	63.9461	1.44778	-4.0165	2.15574	LOC123916330	0	Medtr3g040680.1	non-specific_phospholipase_C4	0	AT2G26870.1	NPC2	non-specific phospholipase C2
Tp3g123916370	LOC123916370	1.94634	252.054	7.01682	-28.8134	6.93648	LOC123916370		not available			not available
Tp3g123916371	LOC123916371	1.94634	109.261	5.81087	-14.8291	5.22809	LOC123916371		not available			not available
Tp3g123916446	LOC123916446	1.94634	270.628	7.1194	-14.701	5.20601	LOC123916446	3.76e-158	Medtr4g094352.1	nodulin_MtN21/EamA-like_transporter_family_protein	9.97e-72	AT1G25270.1		nodulin MtN21 /EamA-like transporter family protein
Tp3g123916449	LOC123916449	1.94634	31.8995	4.0347	-15.5477	5.34865	LOC123916449	7.35e-67	Medtr3g466150.1	transcription_factor_bHLH93-like_protein	1.27e-32	AT3G56220.1		transcription regulators
Tp3g123916490a	LOC123916490a	1.94634	34.0418	4.12847	-5.78396	2.9325	LOC123916490a		not available			not available
Tp3g123916522	LOC123916522	1.94634	205.183	6.72	-18.8008	5.83495	LOC123916522		not available			not available
Tp3g123916564	LOC123916564	1.94634	193.565	6.6359	-24.9954	6.56876	LOC123916564		not available		1e-138	AT2G30105.1		putative Leucine-rich repeat protein
Tp1g123916610	LOC123916610	543.732	5325.7	3.292	-4.747	2.49915	LOC123916610	4.15e-79	Medtr1g015650.1	hypothetical_protein	5.98e-22	AT5G21940.1		unknown protein
Tp3g123916638	LOC123916638	2.58781	955.554	8.52846	-14.6406	5.19553	LOC123916638		not available			not available
Tp3g123916683	LOC123916683	22.7409	245.596	3.43292	-9.43765	4.09426	LOC123916683	9.12e-146	Medtr3g467150.1	hypothetical_protein		not available
Tp3g123916705	LOC123916705	2.23861	493.944	7.7856	-22.6496	6.31432	LOC123916705		not available			not available
Tp3g123916718	LOC123916718	3.84329	950.162	7.94969	-8.21466	3.75545	LOC123916718		not available			not available
Tp3g123916772	LOC123916772	4.09984	3748.4	9.83649	-20.0006	5.99392	LOC123916772		not available			not available
Tp3g123916815	LOC123916815	15.5471	57593.4	11.855	-38.8163	7.70931	LOC123916815		not available		6.52e-20	AT3G14250.1		RING/U-box superfamily protein
Tp3g123916859	LOC123916859	2.31461	774.312	8.386	-26.9725	6.76559	LOC123916859		not available			not available
Tp3g123916862	LOC123916862	1.94634	468.061	7.90979	-25.1417	6.58383	LOC123916862		not available			not available
Tp3g123916883	LOC123916883	6.72199	17961.3	11.3837	-14.4394	5.16035	LOC123916883		not available			not available
Tp3g123916884	LOC123916884	2.86627	3086.32	10.0725	-23.4098	6.3995	LOC123916884		not available			not available
Tp3g123916889	LOC123916889	2.85429	308.303	6.75508	-7.71502	3.60434	LOC123916889		not available			not available
Tp3g123916935	LOC123916935	1.94634	235.611	6.9195	-15.5709	5.35245	LOC123916935		not available			not available
Tp3g123917056	LOC123917056	2.40016	727.004	8.24269	-21.2802	6.15356	LOC123917056	0	Medtr8g089360.1	cationic_amino_acid_transporter-like_protein		not available
Tp3g123917075	LOC123917075	1.94634	256.174	7.04021	-51.6217	8.45025	LOC123917075		not available			not available
Tp3g123917082	LOC123917082	5.67961	128.24	4.49691	-8.04374	3.70466	LOC123917082		not available			not available
Tp3g123917086	LOC123917086	1.94634	36.7805	4.2401	-12.2087	4.73574	LOC123917086		not available			not available
Tp3g123917103	LOC123917103	2.69714	766.299	8.15034	-16.394	5.48399	LOC123917103		not available			not available
Tp3g123917105	LOC123917105	95.0341	556.18	2.54903	-4.37377	2.32792	LOC123917105	0	Medtr4g088400.1	cytochrome_P450_family_protein	6.43e-72	AT4G31970.1	CYP82C2	cytochrome P450, family 82, subfamily C, polypeptide 2
Tp3g123917133	LOC123917133	1.94634	340.7	7.45159	-41.4016	7.87679	LOC123917133		not available			not available
Tp3g123917134	LOC123917134	1.94634	31.159	4.00081	-6.86942	3.32887	LOC123917134		not available			not available
Tp3g123917135	LOC123917135	1646.62	3834.97	1.21971	-5.76521	2.92517	LOC123917135	5.53e-68	Medtr3g051950.1	eukaryotic_translation_initiation_factor_SUI1	1.97e-59	AT5G54940.2		Translation initiation factor SUI1 family protein
Tp3g123917151	LOC123917151	227.661	1231.01	2.43488	-6.3545	3.14739	LOC123917151	1.31e-133	Medtr3g051460.3	peptide_methionine_sulfoxide_reductase_family_protein	7.68e-109	AT4G25130.1	PMSR4	peptide met sulfoxide reductase 4
Tp3g123917183	LOC123917183	1.94634	375.555	7.59211	-28.4857	6.90685	LOC123917183		not available			not available
Tp3g123917241	LOC123917241	1.94634	65.5318	5.07336	-12.8965	4.87395	LOC123917241		not available			not available
Tp3g123917245	LOC123917245	1.94634	74.3299	5.2551	-7.454	3.52209	LOC123917245		not available			not available
Tp3g123917322	LOC123917322	1.94634	259.519	7.05893	-15.0698	5.26908	LOC123917322	4.11e-29	Medtr4g051010.1	transmembrane_protein,_putative		not available
Tp3g123917323	LOC123917323	1.94634	521.568	8.06594	-31.3165	7.15229	LOC123917323		not available			not available
Tp3g123917326	LOC123917326	2.96356	94.018	4.98753	-8.96665	3.9686	LOC123917326		not available			not available
Tp3g123917370	LOC123917370	1.94634	365.84	7.5543	-29.3473	6.98402	LOC123917370		not available			not available
Tp3g123917379	LOC123917379	234.977	771.162	1.71451	-4.70636	2.48092	LOC123917379	0	Medtr4g094595.1	starch_synthase_IV	0	AT4G18240.1	ATSS4, SSIV, SS4	starch synthase 4
Tp3g123917393	LOC123917393	1054.44	5589.15	2.40615	-5.31833	2.7452	LOC123917393	0	Medtr8g090330.1	trehalose-phosphate_phosphatase	8.21e-147	AT5G65140.2	TPPJ	Haloacid dehalogenase-like hydrolase (HAD) superfamily protein
Tp3g123917394	LOC123917394	1.94634	72.578	5.22069	-13.4581	4.98177	LOC123917394		not available			not available
Tp3g123917408	LOC123917408	97.6547	27409.2	8.13276	-9.51	4.11307	LOC123917408	3.78e-154	Medtr8g087710.1	major_intrinsic_protein_(MIP)_family_transporter		not available
Tp3g123917413	LOC123917413	1.94634	14.5723	2.90439	-4.29634	2.2913	LOC123917413	6.87e-23	Medtr5g088320.1	EF_hand_calcium-binding_family_protein	1.14e-22	AT2G27030.3	CAM5	calmodulin 5
Tp3g123917433	LOC123917433	2.69714	441.547	7.35499	-14.7345	5.21181	LOC123917433		not available			not available
Tp3g123917449	LOC123917449	1.94634	58.4236	4.90771	-34.4672	7.40088	LOC123917449		not available			not available
Tp3g123917494	LOC123917494	1.94634	21.0355	3.43399	-5.0422	2.62861	LOC123917494		not available			not available
Tp3g123917529	LOC123917529	3.50752	402.167	6.8412	-14.0359	5.08835	LOC123917529		not available			not available
Tp3g123917585	LOC123917585	238.268	692.477	1.53918	-4.00977	2.15241	LOC123917585	1.94e-54	Medtr4g071120.1	hypothetical_protein	4.99e-36	AT2G21400.1	SRS3	SHI-related sequence3
Tp3g123917605	LOC123917605	1.94634	55.8131	4.84177	-9.33306	4.06684	LOC123917605		not available			not available
Tp3g123917680	LOC123917680	348.563	1216.42	1.80315	-4.25852	2.27328	LOC123917680	2.11e-73	Medtr1g094165.1	microtubule_organization_protein		not available
Tp3g123917755	LOC123917755	1.94634	183.818	6.56137	-23.078	6.36266	LOC123917755		not available			not available
Tp3g123917757	LOC123917757	1.94634	13.9372	2.8401	-4.32424	2.30454	LOC123917757		not available			not available
Tp1g123917792	LOC123917792	1.94634	19.5584	3.32895	-4.10979	2.2015	LOC123917792	0	Medtr2g089470.1	PIF1-like_helicase		not available
Tp3g123917798	LOC123917798	93.5584	414.424	2.14717	-4.59921	2.43237	LOC123917798	1.98e-140	Medtr2g006330.1	sucrose_non-fermenting-like_kinase_2_family_protein	3.37e-148	AT1G10940.1	ASK1, SNRK2-4, SNRK2.4, SRK2A	Protein kinase superfamily protein
Tp3g123917863	LOC123917863	960.741	3035.04	1.6595	-8.23319	3.7609	LOC123917863	4.53e-76	Medtr8g104140.1	hypothetical_protein		not available
Tp3g123917898	LOC123917898	18.7597	247.065	3.71918	-8.76355	3.91261	LOC123917898	7.8e-145	Medtr3g435430.1	expansin_A10	2.22e-119	AT2G03090.1	ATEXPA15, EXP15, ATEXP15, ATHEXP ALPHA 1.3, EXPA15	expansin A15
Tp3g123917915	LOC123917915	2.63808	766.918	8.18344	-13.8273	5.05037	LOC123917915		not available			not available
Tp3g123917919	LOC123917919	1.94634	620.945	8.31755	-12.7487	4.84483	LOC123917919		not available			not available
Tp3g123917922	LOC123917922	1.94634	94.6698	5.60407	-15.0175	5.26022	LOC123917922		not available			not available
Tp3g123917923	LOC123917923	1.94634	80.5363	5.3708	-29.2828	6.97832	LOC123917923		not available			not available
Tp3g123917924	LOC123917924	1.94634	15.5616	2.99916	-6.49442	3.19782	LOC123917924		not available			not available
Tp3g123917925	LOC123917925	2.40016	90.9088	5.24322	-11.6298	4.61365	LOC123917925		not available			not available
Tp3g123917926	LOC123917926	2.40016	29.7334	3.63088	-5.2359	2.71084	LOC123917926		not available			not available
Tp3g123917927	LOC123917927	1.94634	76.6593	5.29962	-25.885	6.65915	LOC123917927		not available			not available
Tp3g123917972	LOC123917972	30.1972	316.828	3.39121	-6.16418	3.0774	LOC123917972	0	Medtr3g098650.1	glycoside_hydrolase_family_38_amine-terminal_domain_protein	0	AT5G13980.3		Glycosyl hydrolase family 38 protein
Tp3g123917996	LOC123917996	1.94634	149.275	6.26106	-20.0087	5.99497	LOC123917996	3.35e-119	Medtr8g096320.1	bidirectional_sugar_transporter	3.16e-81	AT5G50790.1	SWEET10, AtSWEET10	Nodulin MtN3 family protein
Tp3g123918011	LOC123918011	454.368	1008.77	1.15067	-4.00001	2.14759	LOC123918011	0	Medtr3g099000.1	SWI/SNF_complex_protein	7.43e-124	AT2G47620.1	ATSWI3A, CHB1, SWI3A	SWITCH/sucrose nonfermenting 3A
Tp3g123918050	LOC123918050	1.94634	27.4946	3.82031	-9.24886	4.04457	LOC123918050		not available			not available
Tp3g123918060	LOC123918060	140.838	509.632	1.85542	-4.09083	2.19224	LOC123918060	2.51e-120	Medtr8g107070.1	RAB_GTPase-like_protein_A2D	1.52e-82	AT1G18200.1	AtRABA6b, RABA6b	RAB GTPase homolog A6B
Tp3g123918162	LOC123918162	1.94634	80.7082	5.37388	-6.46878	3.18865	LOC123918162		not available			not available
Tp3g123918164	LOC123918164	3.86871	109.938	4.8287	-6.23656	3.10421	LOC123918164	0	Medtr4g091860.1	G-type_lectin_S-receptor-like_Serine/Threonine-kinase	2.11e-77	AT1G11410.1		S-locus lectin protein kinase family protein
Tp3g123918199	LOC123918199	1006.97	2293.76	1.1877	-8.28483	3.77604	LOC123918199	0	Medtr3g069190.1	2-nitropropane_dioxygenase-like_protein	6.22e-38	AT5G64250.1		Aldolase-type TIM barrel family protein
Tp3g123918224	LOC123918224	2.85429	287.63	6.65494	-16.3668	5.47973	LOC123918224	5.42e-179	Medtr3g068070.1	NAD(P)-binding_rossmann-fold_protein	1.06e-130	AT5G06060.1		NAD(P)-binding Rossmann-fold superfamily protein
Tp3g123918292	LOC123918292	4.08512	718.568	7.4586	-8.98478	3.97355	LOC123918292	7.03e-85	Medtr6g015900.1	F-box/LRR_protein		not available
Tp3g123918293	LOC123918293	2.41622	1125.04	8.86301	-27.2123	6.78849	LOC123918293		not available			not available
Tp3g123918294	LOC123918294	2.31461	601.333	8.02125	-11.5336	4.5928	LOC123918294		not available			not available
Tp3g123918425	LOC123918425	3.34826	19.0089	2.50519	-4.3256	2.30519	LOC123918425	2.72e-76	Medtr8g090280.1	disease_resistance_protein_(TIR-NBS-LRR_class),_putative	2.42e-162	AT5G17680.1		disease resistance protein (TIR-NBS-LRR class), putative
Tp3g123918443	LOC123918443	4.0232	650.186	7.33636	-16.4005	5.485	LOC123918443	1.18e-150	Medtr4g094360.3	nodulin_MtN21/EamA-like_transporter_family_protein	5.79e-62	AT1G25270.1		nodulin MtN21 /EamA-like transporter family protein
Tp3g123918462	LOC123918462	2.31461	138.071	5.8985	-9.28033	4.05292	LOC123918462	0	Medtr3g012420.1	nodulin_MtN21/EamA-like_transporter_family_protein	1.46e-156	AT5G07050.1		nodulin MtN21 /EamA-like transporter family protein
Tp3g123918463	LOC123918463	1.94634	1058.64	9.08723	-33.9186	7.35925	LOC123918463	0	Medtr3g012420.1	nodulin_MtN21/EamA-like_transporter_family_protein	1.08e-111	AT5G07050.1		nodulin MtN21 /EamA-like transporter family protein
Tp3g123918483	LOC123918483	2.63808	42.8465	4.02162	-4.16239	2.22705	LOC123918483	6.64e-60	Medtr4g088005.1	ethylene_response_factor		not available
Tp3g123918511	LOC123918511	1.94634	48.8755	4.65027	-15.2711	5.30289	LOC123918511		not available			not available
Tp3g123918598	LOC123918598	136.244	469.137	1.78381	-5.39451	2.77662	LOC123918598	5.08e-117	Medtr4g064730.1	myb-like_DNA-binding_domain,_shaqkyf_class_protein	2.46e-46	AT3G46640.2	PCL1	Homeodomain-like superfamily protein
Tp1g123918603	LOC123918603	316.192	649.634	1.03882	-9.93796	4.22177	LOC123918603	0	Medtr1g096880.1	alpha-(1,4)-fucosyltransferase-like_protein	0	AT1G71990.1	FUT13, ATFUT13, FUCTC, FT4-M, ATFT4	fucosyltransferase 13
Tp3g123918606	LOC123918606	117.631	453.641	1.94728	-4.6006	2.43301	LOC123918606	8.21e-177	Medtr4g064883.1	enoyl-(acyl_carrier)_reductase	1.13e-38	AT2G29260.1		NAD(P)-binding Rossmann-fold superfamily protein
Tp3g123918708	LOC123918708	4.44439	1631.12	8.51966	-11.5079	4.58721	LOC123918708	3.96e-107	Medtr4g094335.1	vacuolar_iron_transporter-like_protein	1.19e-54	AT3G43660.1		Vacuolar iron transporter (VIT) family protein
Tp3g123918719	LOC123918719	171.222	422.385	1.30269	-4.68772	2.47253	LOC123918719	5.39e-111	Medtr2g102450.1	B3_DNA-binding_domain_protein	3.7e-50	AT5G58280.1		AP2/B3-like transcriptional factor family protein
Tp3g123918723	LOC123918723	1.94634	778.607	8.64398	-75.7877	9.44948	LOC123918723		not available			not available
Tp3g123918767	LOC123918767	2.31461	1672.31	9.49686	-33.8026	7.35036	LOC123918767		not available			not available
Tp3g123918769	LOC123918769	1.94634	638.144	8.35697	-37.4923	7.6192	LOC123918769		not available			not available
Tp3g123918770	LOC123918770	2.58781	375.571	7.18121	-9.64802	4.14859	LOC123918770		not available			not available
Tp3g123918771	LOC123918771	1.94634	32.3278	4.05394	-7.92094	3.66759	LOC123918771		not available			not available
Tp3g123918848	LOC123918848	2.40016	1200.11	8.96582	-27.9508	6.85779	LOC123918848		not available			not available
Tp3g123918857	LOC123918857	4.2937	147.26	5.1	-4.4188	2.34904	LOC123918857	0	Medtr3g079480.1	UDP-glucosyltransferase_family_protein	1.67e-166	AT1G22380.1	AtUGT85A3, UGT85A3	UDP-glucosyl transferase 85A3
Tp3g123918863	LOC123918863	2.98908	1441.97	8.91413	-12.5151	4.79819	LOC123918863		not available			not available
Tp3g123918925	LOC123918925	56.4839	176.742	1.64573	-5.89457	2.97537	LOC123918925	3.11e-81	Medtr4g081600.1	sodium:sulfate_symporter_transmembrane_region_protein	1.31e-14	AT1G09812.1		unknown protein
Tp3g123918937	LOC123918937	4.79092	9158.46	10.9006	-12.2137	4.73676	LOC123918937		not available		6.52e-20	AT3G14250.1		RING/U-box superfamily protein
Tp3g123918940	LOC123918940	4.23404	13807.6	11.6711	-16.0979	5.43741	LOC123918940		not available			not available
Tp3g123918941	LOC123918941	2.91046	2404.42	9.69022	-16.1333	5.44302	LOC123918941		not available			not available
Tp3g123918945	LOC123918945	2.31461	46.4649	4.3273	-11.7626	4.64213	LOC123918945	3.37e-23	Medtr5g088320.1	EF_hand_calcium-binding_family_protein	2.8e-22	AT2G27030.3	CAM5	calmodulin 5
Tp3g123918987	LOC123918987	66.6411	433.498	2.70154	-6.94282	3.35385	LOC123918987	1.39e-129	Medtr8g107620.1	purple_acid_phosphatase_family_protein	3.26e-147	AT1G14700.1	PAP3, ATPAP3	purple acid phosphatase 3
Tp3g123919032	LOC123919032	20.0495	235.807	3.55596	-4.33549	2.30986	LOC123919032	0	Medtr8g091530.1	SAP_domain_protein	1.12e-92	AT4G39680.2		SAP domain-containing protein
Tp3g123919039	LOC123919039	21.6006	122.667	2.5056	-5.29382	2.73502	LOC123919039	5.96e-73	Medtr4g088555.1	squamosa_promoter-binding-like_protein	7.85e-40	AT2G33810.1	SPL3	squamosa promoter binding protein-like 3
Tp3g123919074	LOC123919074	2.58781	2264.28	9.7731	-12.6238	4.81998	LOC123919074	7.77e-105	Medtr3g467600.1	peroxidase_family_protein	4.3e-56	AT5G05340.1		Peroxidase superfamily protein
Tp4g123919470	LOC123919470	42.1646	3503.08	6.37645	-5.7638	2.92463	LOC123919470	0	Medtr5g095400.1	hypothetical_protein		not available
Tp4g123919486	LOC123919486	1.94634	60.7347	4.96368	-5.52117	2.82818	LOC123919486		not available			not available
Tp4g123919489	LOC123919489	12.7582	43.178	1.75887	-5.92388	2.98663	LOC123919489	0	Medtr4g035975.1	glycosyl_hydrolase_family_9_protein	2.56e-170	AT1G70710.1	ATGH9B1, CEL1, GH9B1	glycosyl hydrolase 9B1
Tp1g123919502	LOC123919502	72.3494	740.52	3.35548	-10.097	4.26109	LOC123919502	1.48e-122	Medtr1g088965.1	kinase_interacting_(KIP1-like)_family_protein	1.04e-30	AT1G03470.2		Kinase interacting (KIP1-like) family protein
Tp4g123919505	LOC123919505	2.33248	308.111	7.04544	-18.3719	5.77571	LOC123919505	0	Medtr1g010210.1	sulfate_transporter-like_protein	0	AT2G25680.1	MOT1	molybdate transporter 1
Tp4g123919528	LOC123919528	3.0731	1208.98	8.61987	-18.6484	5.81406	LOC123919528		not available			not available
Tp4g123919531	LOC123919531	2.70849	3099.46	10.1603	-10.5858	4.37853	LOC123919531		not available			not available
Tp4g123919533	LOC123919533	1.94634	1311.27	9.39599	-20.3086	6.03325	LOC123919533		not available			not available
Tp4g123919568	LOC123919568	3385.08	8511.56	1.33023	-5.46974	2.80735	LOC123919568	0	Medtr4g088495.1	polyubiquitin_3	0	AT4G05320.6	UBQ10	polyubiquitin 10
Tp4g123919574	LOC123919574	2.63808	1822.64	9.43232	-21.2592	6.15101	LOC123919574		not available			not available
Tp4g123919595	LOC123919595	3.10121	1572.53	8.98604	-20.3554	6.03916	LOC123919595	2.35e-22	Medtr5g069545.1	Nodule_Cysteine-Rich_(NCR)_secreted_peptide		not available
Tp4g123919596	LOC123919596	1.94634	68.1315	5.12948	-40.7075	7.83286	LOC123919596		not available			not available
Tp4g123919663	LOC123919663	1.94634	29.8314	3.93799	-13.3456	4.9605	LOC123919663		not available			not available
Tp4g123919664	LOC123919664	1.94634	18.0025	3.20936	-4.49817	2.38595	LOC123919664	4.16e-117	Medtr5g096120.1	disease_resistance-responsive,_dirigent_domain_protein	5.64e-55	AT2G21110.1		Disease resistance-responsive (dirigent-like protein) family protein
Tp4g123919680	LOC123919680	1.94634	189.443	6.60486	-38.3022	7.67469	LOC123919680		not available			not available
Tp4g123919730	LOC123919730	2.40016	15.3453	2.6766	-6.04866	3.03411	LOC123919730	0	Medtr4g035655.1	FAD/NAD(P)-binding_oxidoreductase_family_protein	3.17e-99	AT4G15760.1	MO1	monooxygenase 1
Tp4g123919731	LOC123919731	1.94634	247.325	6.98949	-15.4393	5.3308	LOC123919731		not available			not available
Tp4g123919878	LOC123919878	1.94634	87.0107	5.48235	-18.5952	5.80671	LOC123919878		not available			not available
Tp4g123919879	LOC123919879	1.94634	99.5285	5.67627	-16.4523	5.49305	LOC123919879		not available			not available
Tp4g123919884	LOC123919884	107.716	243.362	1.17587	-4.09469	2.19413	LOC123919884	7.25e-79	Medtr4g057210.1	50S_ribosomal_protein_L9	4.72e-59	AT3G44890.1	RPL9	ribosomal protein L9
Tp4g123919978	LOC123919978	127.332	736.076	2.53127	-4.51992	2.396	LOC123919978	3.95e-129	Medtr4g059720.1	fasciclin-like_arabinogalactan_protein	3.14e-24	AT1G07980.1	NF-YC10	nuclear factor Y, subunit C10
Tp4g123919979	LOC123919979	1.94634	138.292	6.15081	-10.4372	4.34336	LOC123919979		not available			not available
Tp4g123919985	LOC123919985	1.94634	47.4805	4.6085	-6.11581	3.05935	LOC123919985		not available			not available
Tp4g123919990	LOC123919990	1002.53	2598.6	1.37409	-4.66408	2.46185	LOC123919990	0	Medtr7g106870.1	transducin_family_protein/WD-40_repeat_protein	1.12e-180	AT4G33270.1	CDC20.1	Transducin family protein / WD-40 repeat family protein
Tp4g123919995	LOC123919995	1.94634	196.692	6.65903	-31.7417	7.18725	LOC123919995		not available			not available
Tp4g123919997	LOC123919997	190.737	518.491	1.44273	-6.0381	3.03012	LOC123919997	0	Medtr4g060790.1	defects_in_morphology_protein_1_precursor	5.16e-117	AT5G60370.1		unknown protein
Tp4g123920006	LOC123920006	2.40016	986.092	8.68245	-27.6822	6.83279	LOC123920006		not available			not available
Tp4g123920007	LOC123920007	19.1607	121.588	2.66578	-4.96644	2.59587	LOC123920007	3.26e-96	Medtr4g060950.1	lateral_organ_boundaries_(LOB)_domain_protein	1.28e-67	AT1G07900.1	LBD1	LOB domain-containing protein 1
Tp4g123920015	LOC123920015	354.533	1322.16	1.89891	-21.1265	6.13488	LOC123920015	0	Medtr7g106870.1	transducin_family_protein/WD-40_repeat_protein	1.12e-180	AT4G33270.1	CDC20.1	Transducin family protein / WD-40 repeat family protein
Tp1g123920111	LOC123920111	26.1956	1149.61	5.45567	-11.7936	4.64874	LOC123920111	0	Medtr1g093850.1	CHUP1	0	AT3G25690.2	CHUP1	Hydroxyproline-rich glycoprotein family protein
Tp4g123920146	LOC123920146	1060.89	7184.81	2.75968	-11.0188	4.47852	LOC123920146	0	Medtr5g066730.1	BTB/POZ_domain_plant_protein	0	AT2G30600.4		BTB/POZ domain-containing protein
Tp1g123920251	LOC123920251	131.081	1472.52	3.48975	-5.07018	2.64062	LOC123920251	6.59e-176	Medtr1g093080.1	myb-like_transcription_factor_family_protein	3.26e-60	AT1G25550.1		myb-like transcription factor family protein
Tp1g123920262	LOC123920262	809.971	2298.15	1.50453	-4.59237	2.42925	LOC123920262	0	Medtr1g093020.1	transmembrane_amino_acid_transporter_family_protein	0	AT1G25530.1		Transmembrane amino acid transporter family protein
LOC123920283	LOC123920283	1.94634	998.757	9.00322	-51.0723	8.42243	LOC123920283		not available			not available
Tp4g123920284	LOC123920284	2.33248	255.512	6.77538	-8.52325	3.84489	LOC123920284		not available			not available
Tp4g123920285	LOC123920285	1.94634	659.688	8.40487	-30.1469	7.05365	LOC123920285		not available			not available
Tp4g123920286	LOC123920286	1.94634	234.92	6.91526	-59.9185	8.83797	LOC123920286		not available			not available
Tp4g123920289	LOC123920289	2.40016	2412.38	9.97311	-30.3042	7.06714	LOC123920289		not available			not available
Tp4g123920292	LOC123920292	1.94634	305.289	7.29326	-12.2728	4.74891	LOC123920292		not available			not available
Tp4g123920323	LOC123920323	1.94634	587.8	8.23841	-38.6634	7.69906	LOC123920323		not available			not available
Tp4g123920325	LOC123920325	9.77109	103.149	3.40007	-7.68072	3.59367	LOC123920325	0	Medtr7g096940.1	Pre-mRNA-splicing_factor_SLU7-like_protein	0	AT1G65660.1	SMP1	Pre-mRNA splicing Prp18-interacting factor
Tp4g123920378	LOC123920378	1186	2402.2	1.01825	-6.97922	3.36616	LOC123920378	0	Medtr8g063790.1	trehalose-6-phosphate_synthase_domain_protein	0	AT1G23870.1	ATTPS9, TPS9	trehalose-phosphatase/synthase 9
Tp4g123920445	LOC123920445	22.2892	149.649	2.74717	-6.33201	3.13921	LOC123920445	0	Medtr5g093900.1	indole-3-acetate_O-methyltransferase-like_protein	0	AT5G55250.1	IAMT1	IAA carboxylmethyltransferase 1
Tp4g123920688	LOC123920688	7.40914	1349.45	7.50885	-12.4916	4.79345	LOC123920688	2.96e-144	Medtr7g024290.1	seven_in_absentia_family_protein	1.12e-44	AT5G37930.1		Protein with RING/U-box and TRAF-like domains
Tp4g123920711	LOC123920711	16.5772	234.081	3.81974	-9.24245	4.04287	LOC123920711	7.63e-115	Medtr5g078020.1	nudix_hydrolase-like_protein	1.4e-71	AT2G01670.1	atnudt17, NUDT17	nudix hydrolase homolog 17
Tp4g123920752	LOC123920752	2.41622	76.2918	4.98071	-11.4116	4.56615	LOC123920752	0	Medtr5g096200.1	oligopeptide_transporter_OPT_family_protein	0	AT5G55930.1	ATOPT1, OPT1	oligopeptide transporter 1
Tp4g123921141	LOC123921141	526.461	1406.32	1.41752	-6.22065	3.09834	LOC123921141	0	Medtr8g077150.1	chaperone_DnaJ-domain_protein,_putative	4.19e-65	AT4G36520.1		Chaperone DnaJ-domain superfamily protein
Tp4g123921151	LOC123921151	2.49205	54.7392	4.45717	-5.6746	2.88952	LOC123921151	1.29e-99	Medtr4g122930.1	plant/F25P12-18_protein	4.74e-43	AT5G49600.1		Protein of unknown function, DUF538
Tp4g123921224	LOC123921224	54.639	172.462	1.65828	-4.03641	2.16555	LOC123921224	4.04e-115	Medtr4g007090.1	phospholipid_N-methyltransferase	3.68e-82	AT1G80860.1	ATPLMT, PLMT	phospholipid N-methyltransferase
Tp4g123921269	LOC123921269	829.786	10351.6	3.64097	-9.15979	4.02082	LOC123921269	1.27e-49	Medtr4g007300.1	chaperone_DnaJ_domain_protein	3.57e-22	AT1G80920.1	J8	Chaperone DnaJ-domain superfamily protein
Tp4g123921282	LOC123921282	400.373	1313.65	1.71416	-6.85099	3.32257	LOC123921282	0	Medtr4g056600.1	RING/U-box_protein	9.9e-75	AT5G04460.3		RING/U-box superfamily protein
Tp4g123921390	LOC123921390	247.67	1194.84	2.27033	-5.01292	2.616	LOC123921390	0	Medtr5g094830.1	multidrug_resistance_protein_ABC_transporter_family_protein	0	AT3G13080.4	ATMRP3, MRP3, ABCC3	multidrug resistance-associated protein 3
Tp4g123921394	LOC123921394	34.5689	96.3449	1.47873	-4.55433	2.41183	LOC123921394	7.09e-101	Medtr5g086590.1	F-box_protein_interaction_domain_protein		not available
Tp4g123921418	LOC123921418	2.72941	18.32	2.74676	-4.32843	2.30653	LOC123921418	0	Medtr0102s0060.1	indole-3-acetic_acid-amido_synthetase	0	AT4G03400.1	DFL2, GH3-10	Auxin-responsive GH3 family protein
Tp4g123921455	LOC123921455	62.7844	460.922	2.87604	-6.23325	3.10299	LOC123921455	1.49e-145	Medtr5g082480.2	ATP-binding_protein,_putative	4.74e-36	AT2G40070.1		putative proline-rich family protein (TAIR:AT3G09000.1)
Tp4g123921491	LOC123921491	43.9177	489.759	3.4792	-9.24656	4.04396	LOC123921491	7.71e-97	Medtr4g008860.1	ethylene_response_factor	1.37e-44	AT5G25190.1		Integrase-type DNA-binding superfamily protein
Tp4g123921537	LOC123921537	1.94634	10.6725	2.45506	-3.98862	2.14195	LOC123921537	4.22e-175	Medtr4g010140.1	post-illumination_chlorophyll_fluorescence_increase	1.08e-119	AT1G23170.2		Protein of unknown function DUF2359, transmembrane
Tp4g123921605	LOC123921605	1222.03	4514.99	1.88544	-8.99648	3.97673	LOC123921605	0	Medtr4g011900.1	galactose_oxidase/kelch_repeat_protein	2.37e-43	AT1G80440.1		Galactose oxidase/kelch repeat superfamily protein
Tp4g123921707	LOC123921707	1.94634	92.9105	5.577	-13.5915	5.00675	LOC123921707		not available			not available
Tp4g123921722	LOC123921722	15.472	42.7222	1.46533	-5.20364	2.69729	LOC123921722	0	Medtr4g122580.1	methionine-tRNA_ligase,_putative	0	AT4G13780.1		methionine--tRNA ligase, putative / methionyl-tRNA synthetase, putative / MetRS, putative
Tp4g123921945	LOC123921945	327.913	1323.34	2.0128	-4.42872	2.35368	LOC123921945	3.6e-64	Medtr4g113600.1	plant/MSJ11-3_protein,_putative	3.58e-12	AT3G15630.1		unknown protein
Tp4g123922043	LOC123922043	1.94634	167.682	6.42882	-10.9541	4.46381	LOC123922043	3.13e-58	Medtr4g019870.1	Ctr_family_copper_transporter	9.07e-19	AT5G59040.1	COPT3	copper transporter 3
Tp4g123922184	LOC123922184	3.12444	220.385	6.14028	-4.60096	2.43317	LOC123922184	1.86e-59	Medtr3g047140.1	legume_lectin_beta_domain_protein		not available
Tp4g123922600	LOC123922600	4.0843	294.671	6.17287	-6.11721	3.05987	LOC123922600	8.07e-22	Medtr2g046410.1	serpin-like_protein	9.45e-29	AT4G25240.1	SKS1	SKU5 similar 1
Tp4g123922712	LOC123922712	2.56153	114.409	5.48105	-5.99152	3.01246	LOC123922712		not available		1.85e-110	AT2G32440.2	KAO2	ent-kaurenoic acid hydroxylase 2
Tp4g123923274	LOC123923274	30.5603	145.296	2.24926	-4.30487	2.29536	LOC123923274	3.7e-107	Medtr8g077085.1	transmembrane_protein,_putative	2.63e-21	AT5G66440.1		unknown protein
Tp4g123923275	LOC123923275	2.41622	1067.31	8.78701	-23.3669	6.39476	LOC123923275		not available			not available
Tp4g123923424	LOC123923424	11.8711	130.615	3.4598	-6.49219	3.19703	LOC123923424	3.68e-86	Medtr4g119500.1	nuclear_transcription_factor_Y_protein	9.42e-53	AT2G47810.1	NF-YB5	nuclear factor Y, subunit B5
Tp4g123923449	LOC123923449	1.94634	932.276	8.90385	-110.79	10.4383	LOC123923449	2.81e-88	Medtr4g013270.1	CASP_ARALYDRAFT-like_protein	6.3e-46	AT2G38480.1		Uncharacterised protein family (UPF0497)
Tp4g123923452	LOC123923452	3.18514	447.326	7.13383	-12.7897	4.85294	LOC123923452	1.33e-110	Medtr4g029040.1	saposin_B_domain_protein	5.95e-56	AT3G51730.1		saposin B domain-containing protein
Tp4g123923485	LOC123923485	1.94634	276.218	7.1489	-44.9671	8.09144	LOC123923485		not available			not available
Tp4g123923508	LOC123923508	2.41622	2193.44	9.82623	-16.1502	5.44571	LOC123923508		not available			not available
Tp4g123923570	LOC123923570	123.036	1101.6	3.16244	-7.32696	3.48119	LOC123923570	3.81e-166	Medtr4g114550.1	IDS4-like_protein	6.15e-94	AT2G26660.1	ATSPX2, SPX2	SPX domain gene 2
Tp4g123923601	LOC123923601	2.53011	471.944	7.54327	-18.9811	5.85945	LOC123923601		not available			not available
Tp4g123923660	LOC123923660	2.60065	1703.45	9.35537	-20.3754	6.0417	LOC123923660		not available			not available
Tp4g123923675	LOC123923675	1.97607	182.019	6.52531	-10.2016	4.28665	LOC123923675		not available			not available
Tp4g123923676	LOC123923676	3.11216	392.849	6.97991	-14.6604	5.19897	LOC123923676		not available			not available
Tp4g123923725	LOC123923725	1.97607	29.4192	3.89605	-7.29817	3.47183	LOC123923725		not available			not available
Tp4g123923727	LOC123923727	69.5737	295.166	2.08491	-5.42078	2.78739	LOC123923727	0	Medtr2g043900.1	respiratory_burst_oxidase-like_protein	0	AT1G19230.1		Riboflavin synthase-like superfamily protein
Tp4g123923738	LOC123923738	3.50539	25.1829	2.84479	-5.11676	2.66052	LOC123923738	8.06e-149	Medtr5g075400.1	hypothetical_protein		not available
Tp1g123923783	LOC123923783	5.73106	113.632	4.30943	-6.91396	3.34406	LOC123923783	1.99e-83	Medtr1g088540.1	plant_invertase/pectin_methylesterase_inhibitor	1.72e-41	AT3G62820.1		Plant invertase/pectin methylesterase inhibitor superfamily protein
Tp4g123923863	LOC123923863	2.00625	387.044	7.59185	-18.4069	5.7806	LOC123923863	6.82e-22	Medtr8g023090.1	Defensin_related		not available
Tp4g123923866	LOC123923866	30.0408	357.054	3.57115	-4.14298	2.21764	LOC123923866	0	Medtr8g012240.1	DUF506_family_protein	8.03e-81	AT3G07350.1		Protein of unknown function (DUF506)
Tp4g123923897	LOC123923897	2.00625	14.9691	2.89942	-9.7627	4.17777	LOC123923897	1.73e-139	Medtr8g012595.1	ER_lumen_protein_retaining_receptor-like_protein	2.31e-87	AT3G25160.1		ER lumen protein retaining receptor family protein
Tp4g123923898	LOC123923898	2.00625	332.317	7.37192	-23.3168	6.38923	LOC123923898	1.18e-144	Medtr8g012595.1	ER_lumen_protein_retaining_receptor-like_protein	8.12e-83	AT3G25160.1		ER lumen protein retaining receptor family protein
Tp4g123923906	LOC123923906	2.65401	1750.88	9.36569	-20.2719	6.02859	LOC123923906		not available			not available
Tp4g123923907	LOC123923907	2.65401	85.9008	5.01642	-4.51864	2.39541	LOC123923907		not available			not available
Tp4g123923912	LOC123923912	2.45311	461.222	7.5547	-23.9804	6.46167	LOC123923912		not available			not available
Tp4g123923913	LOC123923913	2.03688	26.3141	3.6914	-20.0566	6.00112	LOC123923913		not available			not available
Tp4g123923914	LOC123923914	2.03688	78.1674	5.26213	-8.77042	3.91453	LOC123923914		not available			not available
Tp4g123923915	LOC123923915	2.03688	24.3911	3.58192	-5.78184	2.93167	LOC123923915		not available			not available
Tp4g123923916	LOC123923916	2.03688	315.699	7.27604	-18.1671	5.74696	LOC123923916		not available			not available
Tp4g123923917	LOC123923917	2.4399	229.472	6.55536	-22.1369	6.25527	LOC123923917		not available			not available
Tp4g123923918	LOC123923918	2.03688	258.62	6.98833	-40.4654	7.81737	LOC123923918		not available			not available
Tp4g123923922	LOC123923922	2.03688	19.3418	3.24729	-10.8648	4.44338	LOC123923922		not available			not available
Tp4g123923924	LOC123923924	2.03688	9.31036	2.19247	-5.06779	2.6396	LOC123923924	1.76e-22	Medtr8g012795.1	Defensin_related		not available
Tp4g123923926	LOC123923926	206.911	2382.14	3.52518	-4.06599	2.18008	LOC123923926	0	Medtr4g099110.1	beta-amylase	0	AT4G17090.1	CT-BMY, BAM3, BMY8	chloroplast beta-amylase
Tp1g123923973	LOC123923973	515.285	6985.33	3.76089	-5.49703	2.81842	LOC123923973	0	Medtr1g026160.6	ACT-like_tyrosine_kinase_family_protein	1.22e-24	AT4G38470.1		ACT-like protein tyrosine kinase family protein
Tp4g123923974	LOC123923974	2.4399	347.015	7.15203	-8.78329	3.91811	LOC123923974		not available			not available
Tp1g123924027	LOC123924027	10.7398	457.472	5.41264	-5.25233	2.71772	LOC123924027	7.4e-108	Medtr1g090810.1	leghemoglobin_Lb120-1	2.58e-23	AT3G10520.1	AHB2, GLB2, ARATH GLB2, NSHB2, ATGLB2, HB2	haemoglobin 2
Tp4g123924046	LOC123924046	2.58172	75.7439	4.87473	-12.6319	4.82162	LOC123924046		not available			not available
Tp4g123924062	LOC123924062	2.6355	777.163	8.204	-14.4196	5.15685	LOC123924062		not available			not available
Tp4g123924097	LOC123924097	54.7732	295.142	2.42987	-6.11584	3.05936	LOC123924097	6.07e-146	Medtr5g083340.1	dehydration-responsive_element-binding_protein	5.33e-25	AT5G05410.2	DREB2A, DREB2	DRE-binding protein 2A
Tp4g123924122	LOC123924122	3.98672	93.6148	4.55346	-6.82027	3.31203	LOC123924122	4.39e-74	Medtr5g082940.1	C3HC4-type_RING_zinc_finger_protein	7.39e-24	AT3G11110.1		RING/U-box superfamily protein
Tp4g123924132	LOC123924132	52.2904	303.167	2.5355	-4.39092	2.33598	LOC123924132	0	Medtr5g082750.1	leucoanthocyanidin_dioxygenase-like_protein	0	AT5G05600.1		2-oxoglutarate (2OG) and Fe(II)-dependent oxygenase superfamily protein
Tp4g123924220	LOC123924220	2.0662	39.8399	4.26916	-46.3153	8.16823	LOC123924220		not available			not available
Tp4g123924230	LOC123924230	498.808	1346.48	1.43264	-4.39147	2.33624	LOC123924230	0	Medtr4g086835.1	myb-like_transcription_factor_family_protein	1.07e-16	AT4G37180.1		Homeodomain-like superfamily protein
Tp4g123924317	LOC123924317	2.49058	535.76	7.74896	-5.54148	2.83637	LOC123924317		not available			not available
Tp4g123924372	LOC123924372	2.09594	337.89	7.33281	-17.9721	5.71928	LOC123924372		not available			not available
Tp4g123924397	LOC123924397	2.09594	185.892	6.47073	-9.06371	3.99497	LOC123924397		not available			not available
Tp4g123924398	LOC123924398	2.09594	15.0361	2.84276	-6.78879	3.30119	LOC123924398		not available			not available
Tp4g123924409	LOC123924409	348.397	4211.22	3.59543	-20.0344	5.99828	LOC123924409	0	Medtr8g070540.1	CTP_synthase-like_protein	0	AT3G12670.1	emb2742	CTP synthase family protein
Tp4g123924454	LOC123924454	22.6174	584.172	4.69089	-11.6012	4.60747	LOC123924454	0	Medtr8g069820.1	transmembrane_protein,_putative	1.26e-37	AT1G70505.1		unknown protein
Tp4g123924538	LOC123924538	2.1261	35.0697	4.04394	-5.47807	2.81073	LOC123924538		not available			not available
Tp4g123924570	LOC123924570	2.1261	52.2063	4.61794	-10.1821	4.28191	LOC123924570	3.68e-28	Medtr4g052650.1	Nodule_Cysteine-Rich_(NCR)_secreted_peptide		not available
Tp4g123924615	LOC123924615	2.1261	28.9844	3.76899	-11.9433	4.68045	LOC123924615		not available			not available
Tp4g123924692	LOC123924692	2.1261	70.512	5.05159	-16.9711	5.57247	LOC123924692		not available			not available
Tp1g123924752	LOC123924752	2.1261	121.424	5.8357	-13.0835	4.91033	LOC123924752	0	Medtr1g069915.1	CRAL/TRIO,_amine-terminal_domain_protein	1.5e-95	AT1G30690.2		Sec14p-like phosphatidylinositol transfer family protein
Tp4g123924774	LOC123924774	2.1261	27.6512	3.70106	-15.7991	5.38958	LOC123924774		not available			not available
Tp4g123924776	LOC123924776	170.07	724.241	2.09034	-5.6207	2.86811	LOC123924776	0	Medtr4g094882.1	chromosome-associated_kinesin_KIF4A-like_protein	0	AT5G47820.2	FRA1	P-loop containing nucleoside triphosphate hydrolases superfamily protein
Tp4g123924801	LOC123924801	2.1261	10.5198	2.30683	-11.1483	4.50772	LOC123924801	1.44e-112	Medtr4g014630.1	gamma_interferon_inducible_lysosomal_thiol_reductase	1.12e-53	AT1G07080.1		Thioredoxin superfamily protein
Tp4g123924805	LOC123924805	2.48791	66.3666	4.73745	-5.09819	2.6526	LOC123924805	1.66e-103	Medtr4g014640.1	gamma_interferon_inducible_lysosomal_thiol_reductase	5.32e-47	AT1G07080.1		Thioredoxin superfamily protein
Tp4g123924806	LOC123924806	2.1261	7.72395	1.86113	-7.18064	3.43334	LOC123924806	2.37e-42	Medtr4g014630.1	gamma_interferon_inducible_lysosomal_thiol_reductase	1.12e-53	AT1G07080.1		Thioredoxin superfamily protein
LOC123924826a_1	LOC123924826a_1	2.1261	41.7174	4.29437	-27.0034	6.76855	LOC123924826a_1		not available			not available
Tp4g123924827	LOC123924827	2.1261	22.1123	3.37857	-9.56689	4.12777	LOC123924827		not available			not available
Tp4g123924831	LOC123924831	2.1261	62.0319	4.86673	-11.4314	4.57049	LOC123924831		not available			not available
Tp4g123924832	LOC123924832	2.1261	198.515	6.5449	-29.1567	6.96714	LOC123924832		not available			not available
Tp4g123924834	LOC123924834	2.1261	1336.26	9.29578	-36.4967	7.54934	LOC123924834		not available			not available
Tp4g123924835	LOC123924835	2.51063	808.676	8.33137	-19.0215	5.86492	LOC123924835		not available			not available
Tp4g123924836	LOC123924836	2.88469	859.499	8.21894	-13.601	5.00852	LOC123924836		not available			not available
Tp4g123924838	LOC123924838	2.1261	96.6688	5.50677	-8.5018	3.83876	LOC123924838		not available			not available
Tp4g123924859	LOC123924859	30.6177	105.314	1.78226	-9.92221	4.21784	LOC123924859	3.53e-138	Medtr4g015600.1	zinc_finger,_C3HC4_type_(RING_finger)_protein	1.76e-110	AT3G47160.1		RING/U-box superfamily protein
Tp4g123924866	LOC123924866	2.1261	322.641	7.24558	-23.2983	6.38717	LOC123924866		not available			not available
Tp4g123924867	LOC123924867	2.1261	187.693	6.46402	-17.587	5.66376	LOC123924867		not available			not available
Tp4g123924868	LOC123924868	2.1261	28.3692	3.73804	-11.1389	4.50562	LOC123924868		not available			not available

## Sheet: List of TpNCRs
TpNCR Peptide	TpLocusID	ARS100 LocusID	Linkage Group	Location	Normalized Reads Means (Nod-)	Normalized Reads Means (Nod+)	Differential Expression (Nod-)-(Nod+) Log2	t-Statistic for Diff of Nod = (Nod-)-(Nod+)	(-log10(p-value) for Diff of Nod = (Nod-)/(Nod+)	Sig Index for Diff of Nod = (NodM)-(NodP)	Intron No.	NCR_FullLength	Sequence	Cleavage site	Mat Peptide Length	CysNoMat	pI	Mat Peptide Sequence	ForFasta
TpNCR001	Tp1g123882132	LOC123882132	LG1	join(4312419..4312482,4312570..4312682)	1.94609	44.419	-4.51	-9.95	3.24137	Yes	1	58	MFFQIMFTFIFIFTVVIEGFPKYNHYQKCYNDKDCPVFLCIPPRVPKCIRKSCRCVDN	19^20: IEG-FP	39	6	9.34	FPKYNHYQKCYNDKDCPVFLCIPPRVPKCIRKSCRCVDN	TpNCR001/Tp1g123882132
TpNCR002	Tp1g123882177	LOC123882177	LG1	join(4344043..4344121,4344209..4344321)	1.94609	299.807	-7.27	-20.02	4.43509	Yes	1	58	MFFQIMFTFIFIFTIVIEALPKYNFNKKCFNDKDCPKFLCIPPSVPKCLRNHCRCDDN	19^20: IEA-LP	39	6	9.3	LPKYNFNKKCFNDKDCPKFLCIPPSVPKCLRNHCRCDDN	TpNCR002/Tp1g123882177
TpNCR003	Tp1g123882166a	LOC123882166a	LG1	join(4347430..4347511,4347601..4347713)	1.94609	60.0241	-4.95	-3.97	1.78043	No	1	64	MAKKTLMFFQIMFTFIFIFTIVIEGFPKFNSDQKCYGDKDCPKFLCMPPSVPKWLRNHCRCVDN	19^20: IEG-FP	45	5	9.15	TIVIEGFPKFNSDQKCYGDKDCPKFLCMPPSVPKWLRNHCRCVDN	TpNCR003/Tp1g123882166a
TpNCR004	Tp1g123903974	LOC123903974	LG1	complement(join(7676685..7676803,7676904..7676979))	1.94609	677.497	-8.44	-31.85	5.23717	Yes	1	64	MCEIVKFVVMIVFLSVFFLSADMDYSKKNFKCRRDIDCRNNYCSIGREPRCVDRVCRCVETMLN	23^24: ADM-DY	41	6	9.19	DYSKKNFKCRRDIDCRNNYCSIGREPRCVDRVCRCVETMLN	TpNCR004/Tp1g123903974
TpNCR005	Tp1g123902443	LOC123902443	LG1	complement(join(18200095..18200195,18200289..18200370))	3.67539	763.698	-7.7	-8.04	2.88606	Yes	1	60	MTKTLMFVYVNVMVLFLFLFLTITGVSALGEFCCFHGDCSSSDCDIPKVGTCIKRHCLCL	28^29: VSA-LG	32	7	6.26	LGEFCCFHGDCSSSDCDIPKVGTCIKRHCLCL	TpNCR005/Tp1g123902443
TpNCR006	Tp1_ChrLoc_19687500	LOC_LG1_19687500	LG1	complement(join(19687626..19687729,19687824..19687896))	2.10611	612.978	-8.19	-160.75	8.04661	Yes	1	58	MPQILIFVYALIIFLSLILVATYKTDVPCKTNDDCPEAPHPIIVKCINSICDISRLPY	22^23: VAT-YK	36	4	5.76	YKTDVPCKTNDDCPEAPHPIIVKCINSICDISRLPY	TpNCR006/Tp1_ChrLoc_19687500
TpNCR007	Tp1_ChrLoc_24943911	LOC_LG1_24943911	LG1	complement(join(24943911..24944035,24944129..24944213))	2.10611	5.8531	-1.47	-6.34	2.49858	Yes	1	69	MAEILKIFYAMTAFLFLFIVAMKVSGDDDFIKCKDDADCPKFWFPVNIKCIDHECRYFGNLHDFDEYQT	26^27: VSG-DD	43	4	4.75	DDDFIKCKDDADCPKFWFPVNIKCIDHECRYFGNLHDFDEYQT	TpNCR007/Tp1_ChrLoc_24943911
TpNCR008	Tp1g123904762	LOC123904762	LG1	complement(join(28794060..28794181,28794299..28794374))	1.94609	580.136	-8.22	-82.07	6.87908	Yes	1	65	MAKAMKFIYAIIIFISIFIIATNVHAFNECSEDDDCPKAMCFKGYVAKCINNSRCACVDEDDDLP	26^27: VHA-FN	39	6	4.35	FNECSEDDDCPKAMCFKGYVAKCINNSRCACVDEDDDLP	TpNCR008/Tp1g123904762
TpNCR009	Tp1g123884349	LOC123884349	LG1	complement(join(28922027..28922172,28922518..28922578))	3.51392	1434.07	-8.67	-13.11	3.70917	Yes	1	68	MAQIFTLLIIILLFLVVTNGYESCNTVRDCPIDICPFTTVMKCVRSICQCYYDRFKVPYPPIVNKIRS	20^21: TNG-YE	48	6	8.96	YESCNTVRDCPIDICPFTTVMKCVRSICQCYYDRFKVPYPPIVNKIRS	TpNCR009/Tp1g123884349
TpNCR010	Tp1g123885583	LOC123885583	LG1	complement(join(28928774..28928892,28929501..28929579))	3.64789	3792.36	-10.02	-22.91	4.66781	Yes	1	65	MQSRKNMTRIFTLLVIFSLLLVVTKGRWKCQGDGDCPINICDPPMVAKCIGNICDCDYAKKYRLI	26^27: TKG-RW	39	6	8.4	RWKCQGDGDCPINICDPPMVAKCIGNICDCDYAKKYRLI	TpNCR010/Tp1g123885583
TpNCR011	Tp1g123883189	LOC123883189	LG1	complement(join(28995530..28995639,28995764..28995842))	2.24715	395.419	-7.46	-32.02	5.24638	Yes	1	62	MQSRKNMANIFTILIILSLFLVVTNGHECKRPGDCPTTMCIFPMIAICKNLLCQCTPLLDST	26^27: TNG-HE	36	6	7.31	HECKRPGDCPTTMCIFPMIAICKNLLCQCTPLLDST	TpNCR011/Tp1g123883189
TpNCR012	Tp1g123883696	LOC123883696	LG1	complement(join(29025640..29025791,29025881..29025941))	1.94609	30.9194	-3.99	-10.84	3.38627	Yes	1	70	MAKIFTLLIILSLFFVVINGKVDCESAGDCPRSLCVYPWIVRCINYICDCEYGNPPTRGNRNRKGNRVWL	20^21: ING-KV	50	6	8.98	KVDCESAGDCPRSLCVYPWIVRCINYICDCEYGNPPTRGNRNRKGNRVWL	TpNCR012/Tp1g123883696
TpNCR013	Tp1g123881953	LOC123881953	LG1	complement(join(29028226..29028419,29028517..29028577))	2.24715	407.62	-7.5	-24.71	4.79813	Yes	1	84	MAQIFTMLIILSLFLMVTNGKIDCEKHSDCPKSMCVFPWIVRCSNYVCDCGFADPPRATRGNRGYKGFRPRNRSIQEMNLSSLK	20^21: TNG-KI	64	6	9.53	KIDCEKHSDCPKSMCVFPWIVRCSNYVCDCGFADPPRATRGNRGYKGFRPRNRSIQEMNLSSLK	TpNCR013/Tp1g123881953
TpNCR014	Tp1g123898640	LOC123898640	LG1	join(30326050..30326125,30326215..30326330)	2.28147	119.44	-5.71	-14.37	3.86563	Yes	1	63	MAKIMKKNYAIILFLSLFLLASEVNAFVECYYNIDCPQMCYANFVIKCINEKCLCVQKDVSVP	26^27: VNA-FV	37	6	5.03	FVECYYNIDCPQMCYANFVIKCINEKCLCVQKDVSVP	TpNCR014/Tp1g123898640
TpNCR015	Tp1g123898801	LOC123898801	LG1	complement(join(32811175..32811332,32812059..32812134))	1.94609	14.1349	-2.86	-7.63	2.79923	Yes	1	77	MAKIYISICAVIIIFSLFISVTNCIEPLPSCDQDSDCPRDLCWPPDFPRCRQQMCLCFANDN*SLVSLLSPIFFNQF	24^25: TNC-IE	53	6	4.42	IEPLPSCDQDSDCPRDLCWPPDFPRCRQQMCLCFANDN*SLVSLLSPIFFNQF	TpNCR015/Tp1g123898801
TpNCR016	Tp1g123894511	LOC123894511	LG1	complement(join(32822039..32822151,32822548..32822623))	1.94609	415.703	-7.74	-89.25	7.02458	Yes	1	62	MAKVYIFICAMIIIFSLFISITNCIERLPSCEKDSDCPRDLCWLPDIPRCMHQMCGCALPSD	24^25: TNC-IE	38	6	4.91	IERLPSCEKDSDCPRDLCWLPDIPRCMHQMCGCALPSD	TpNCR016/Tp1g123894511
TpNCR017	Tp1g123894562	LOC123894562	LG1	complement(join(32824872..32824990,32825374..32825449))	1.94609	684.879	-8.46	-68.34	6.56116	Yes	1	64	MAKVYIFICAIIIIFSLFISITNCIERLPCEKDWDCPRDLCLLPDIPRCMHQMCGCAKEAIKVA	24^25: TNC-IE	40	6	5.87	IERLPCEKDWDCPRDLCLLPDIPRCMHQMCGCAKEAIKVA	TpNCR017/Tp1g123894562
TpNCR018	Tp1g123913609	LOC123913609	LG1	join(32924265..32924340,32924727..32924839)	1.94609	870.38	-8.8	-77.45	6.77837	Yes	1	62	MAKVYIFICAMIIIFSLFISITNCIERLPSCEKDSDCPRDLCWLPDIPRCMHQMCGCALPSD	24^25: TNC-IE	38	6	4.91	IERLPSCEKDSDCPRDLCWLPDIPRCMHQMCGCALPSD	TpNCR018/Tp1g123913609
TpNCR019	Tp1g123899464	LOC123899464	LG1	complement(join(33655986..33656101,33656208..33656283))	2.29806	912.822	-8.63	-34.18	5.35924	Yes	1	63	MVKTLKFVCTMILLFSLFLVAMAQKSTINCESDKDCPQLAIHPKYVCYHGKCWRLSVGPPRVD	23^24: AMA-QK	40	4	8.93	QKSTINCESDKDCPQLAIHPKYVCYHGKCWRLSVGPPRVD	TpNCR019/Tp1g123899464
TpNCR020	Tp1g123899049	LOC123899049	LG1	complement(join(34005924..34005939,34006127..34006235,34006455..34006524))	2.28147	1741.95	-9.58	-23.34	4.69974	Yes	2	64	MAKLFKLVNLIILSFFLFFVVCDAWTYYCVTQRTCPDSMCVFPELPKCRFFKCRCKQEYIINDE	24^25: CDA-WT	40	6	8.43	WTYYCVTQRTCPDSMCVFPELPKCRFFKCRCKQEYIINDE	TpNCR020/Tp1g123899049
TpNCR021	Tp1g123895589	LOC123895589	LG1	complement(join(34014846..34015030,34015136..34015205))	1.94609	568.965	-8.19	-34.15	5.35796	Yes	1	84	MTKFFKFVNVIILIFSLLLVGCNAFYLCTTSLACPRKLCTFPEVPKCKWFICSCMDDEYRLSLINFIFFNKSLKVITLNFEAYI	24^25: CNA-FY	60	6	8.76	FYLCTTSLACPRKLCTFPEVPKCKWFICSCMDDEYRLSLINFIFFNKSLKVITLNFEAYI	TpNCR021/Tp1g123895589
TpNCR022	Tp1g123895634a	LOC123895634a	LG1	complement(join(34016292..34016401,34016517..34016586))	1.94609	52.0295	-4.74	-21.81	4.58286	Yes	1	59	MTKFFKFVNVMILIFSLFLVVCNAWRPPPFVCYTTKDCPEDYCSHPKVVMCKRFICKCI	24^25: CNA-WR	35	6	9.05	WRPPPFVCYTTKDCPEDYCSHPKVVMCKRFICKCI	TpNCR022/Tp1g123895634a
TpNCR023	Tp1g123895634b	LOC123895634b	LG1	complement(join(34017417..34017538,34017650..34017737))	1.94609	151.4	-6.28	-14.06	3.82841	Yes	1	69	MQTRKNMTKFFKFVNVMILIFSLFLAVCNANSWSLLPPPIVCYTIKHCPKDFCTYPKVTKCKWFFCKCL	30^31: CNA-NS	39	6	9.43	NSWSLLPPPIVCYTIKHCPKDFCTYPKVTKCKWFFCKCL	TpNCR023/Tp1g123895634b
TpNCR024	Tp1g123887419	LOC123887419	LG1	complement(join(34020969..34021075,34021181..34021250))	4.3393	1598.15	-8.52	-12.23	3.59124	Yes	1	58	MARILKFVNVFFLFFLLFLVVCNAFYVCINDQDCPDSSCALTEDKMCSWIVCSCMRKL	24^25: CNA-FY	34	6	4.7	FYVCINDQDCPDSSCALTEDKMCSWIVCSCMRKL	TpNCR024/Tp1g123887419
TpNCR025	Tp1_ChrLoc_34658260	LOC_LG1_34658260	LG1	complement(34658260..34658466)	2.10611	11.3215	-2.43	-9.43	3.15098	Yes	0	68	MVKTLKLIFTILLFLFPFLTTKEAAITPKIITTSFTCKSVNDCPVINVAKMYIAICMMGYCHRMTFDP	24^25: KEA-AI	44	4	9.03	AITPKIITTSFTCKSVNDCPVINVAKMYIAICMMGYCHRMTFDP	TpNCR025/Tp1_ChrLoc_34658260
TpNCR026	Tp1g123914496	LOC123914496	LG1	complement(join(37597466..37597626,37598136..37598208))	2.3143	435.007	-7.55	-17.76	4.22859	Yes	1	77	MNKVYMFIYAMVIFFTIFISITNCDWILCSGNEDCGDHKCIPPKVPLCMPFPFPDHHFGQCECGITSAQWPLKPLNV	21^22: CSG-NE	56	7	6	TNCDWILCSGNEDCGDHKCIPPKVPLCMPFPFPDHHFGQCECGITSAQWPLKPLNV	TpNCR026/Tp1g123914496
TpNCR027	Tp1_ChrLoc_44688952	LOC_LG1_44688952	LG1	join(44688952..44689042,44689144..44689227,44689311..44689348)	1	1				No	2	70	MRNNITKISMSEYAMMIFIFLFFVVTNVNAGRRFICFANFICEPLCLPPLKGKCINSALTLNDHDPDVRA	21^22: VNA-GR	49	4	8.89	FFVVTNVNAGRRFICFANFICEPLCLPPLKGKCINSALTLNDHDPDVRA	TpNCR027/Tp1_ChrLoc_44688952
TpNCR028	Tp1g123906029	LOC123906029	LG1	join(52545463..52545535,52545640..52545740)	1	1				No	1	57	MAQNSKFIYVLIIFLFLFLALTSGHPECRHDNDCPRNMCLSILYPKCINLFCECVQV	24^25: TSG-HP	33	6	6.26	HPECRHDNDCPRNMCLSILYPKCINLFCECVQV	TpNCR028/Tp1g123906029
TpNCR029	Tp2g123909108	LOC123909108	LG2	join(754353..754425,754515..754609)	1.94609	52.0115	-4.74	-34.9	5.39531	Yes	1	55	MATTSKFVYSMIILLSIFFYVTNCSILLCDHDQDCPKYLCIPPQFPKCVLDCQCL	14^15: TNC-SI	41	7	4.95	LSIFFYVTNCSILLCDHDQDCPKYLCIPPQFPKCVLDCQCL	TpNCR029/Tp2g123909108
TpNCR030	Tp2g123907149	LOC123907149	LG2	complement(join(823406..823575,824526..824595))	1.94609	1542.29	-9.63	-56.51	6.23133	Yes	1	79	MVKVYMFIYAVIFFSILISIENSVFLMCRTNEDCRYIQCFDDGEIRACGFPFHVTGSEGFGVCECYEKVPGTLHKISGL	18^19: ENS-VF	61	6	6.02	SIENSVFLMCRTNEDCRYIQCFDDGEIRACGFPFHVTGSEGFGVCECYEKVPGTLHKISGL	TpNCR030/Tp2g123907149
TpNCR031	Tp2g123907147	LOC123907147	LG2	complement(join(832304..832461,833213..833285))	1.94609	213.344	-6.78	-4.3	1.89826	No	1	76	MVKVYMFIYTMIFFFSIFISIANTLGCQNHEDCRDHVCIEADTKPVCAFWIPAPTFIKPESGVCGCIGKITSIGQN	26^27: TLG-CQ	50	6	5.65	CQNHEDCRDHVCIEADTKPVCAFWIPAPTFIKPESGVCGCIGKITSIGQN	TpNCR031/Tp2g123907147
TpNCR032	Tp2g123907148	LOC123907148	LG2	complement(join(837486..837673,838420..838492))	1.94609	2071.4	-10.06	-61.61	6.38111	Yes	1	81	MFIYAMVIFFSILISIANSLFFMCRTNDDCRYLPCIDEISGEISGEIPACGFPFHVTGSEGFGICGCYEKVPSTLHKISGL	19^20: ANS-LF	62	6	5.01	LFFMCRTNDDCRYLPCIDEISGEISGEIPACGFPFHVTGSEGFGICGCYEKVPSTLHKISGL	TpNCR032/Tp2g123907148
TpNCR033	Tp2g123907146	LOC123907146	LG2	complement(join(853127..853284,854257..854329))	2.53715	4864.72	-10.9	-23.39	4.70322	Yes	1	76	MVKVYMFIYTMIFFFSIFISIANTLGCQNHEDCRDHVCIEADTKPVCAFWIPAPTFIKPESGVCGCIGKITSIGQN	26^27: TLG-CQ	50	6	5.65	CQNHEDCRDHVCIEADTKPVCAFWIPAPTFIKPESGVCGCIGKITSIGQN	TpNCR033/Tp2g123907146
TpNCR034	Tp2g123907153	LOC123907153	LG2	complement(join(872533..872675,873616..873688))	2.48688	2645.22	-10.05	-23.64	4.7215	Yes	1	71	MVKVYMFTYVMVIFFSIIISIANSLFLTMCRSNDDCRYLSCIDGVIPTCGFPFHVTGSEGFGLCGCIRRLN	22^23: CRS-ND	49	6	5.71	NSLFLTMCRSNDDCRYLSCIDGVIPTCGFPFHVTGSEGFGLCGCIRRLN	TpNCR034/Tp2g123907153
TpNCR035	Tp2g123907152	LOC123907152	LG2	complement(join(899774..899946,900897..900969))	1.94609	949.675	-8.93	-29.95	5.13081	Yes	1	81	MVKVYMFIYPMVMFFSILISIANSVFLMCRTNEDCRNLLCLDADHSPACGFPFHVTGSEGFGVCGCRYEKVPSTLHKISGL	19^20: CRT-NE	62	6	6.02	SIANSVFLMCRTNEDCRNLLCLDADHSPACGFPFHVTGSEGFGVCGCRYEKVPSTLHKISGL	TpNCR035/Tp2g123907152
TpNCR036	Tp2g123909113	LOC123909113	LG2	complement(join(911284..911450,912364..912436))	1.94609	119.672	-5.94	-7.5	2.77181	Yes	1	79	MVKFYMFIYAMIIFFSILISIANSVCLLCRTKEDCRYIVCIAGDIPACGFPFHAPGFEGFGICGCETEVQSTLHKISGL	14^15: ANS-VC	65	7	5.66	FSILISIANSVCLLCRTKEDCRYIVCIAGDIPACGFPFHAPGFEGFGICGCETEVQSTLHKISGL	TpNCR036/Tp2g123909113
TpNCR037	Tp2g123908376	LOC123908376	LG2	complement(join(925200..925360,926284..926389))	2.3143	476.136	-7.68	-21.67	4.57179	Yes	1	88	MILISKFIKEKAMVKVYMFIYAMIIFFSIFISITSATCRNNMDCQHHLCVDAGDIPVCIFWVTEPDFLRTEFGICACVGKVTAHKISG	16^17: ATC-RN	72	6	6.02	YMFIYAMIIFFSIFISITSATCRNNMDCQHHLCVDAGDIPVCIFWVTEPDFLRTEFGICACVGKVTAHKISG	TpNCR037/Tp2g123908376
TpNCR038	Tp2g123908377	LOC123908377	LG2	complement(join(949690..949850,950786..950858))	2.54926	1269.85	-8.96	-22.7	4.65164	Yes	1	77	MVKVYMFITYAMVIFFSIFISISRAMCRNNADCQNYVCIDAGDVPICVFWVTEPEFKRTEFGVCACVEKVTKHKISG	27^28: AMC-RN	50	5	5.87	RNNADCQNYVCIDAGDVPICVFWVTEPEFKRTEFGVCACVEKVTKHKISG	TpNCR038/Tp2g123908377
TpNCR039	Tp2g123908728	LOC123908728	LG2	complement(join(954910..955061,955884..955953))	1.94609	1242.41	-9.32	-25.06	4.8221	Yes	1	73	MVKVYMFIFATIIFFSIFISITSAACQNNADCQDYECIEADDSPVCGFWVSEPEFIRPKFGICACLGMLTKKP	24^25: TSA-AC	49	6	4.55	ACQNNADCQDYECIEADDSPVCGFWVSEPEFIRPKFGICACLGMLTKKP	TpNCR039/Tp2g123908728
TpNCR040	Tp2g123909110	LOC123909110	LG2	complement(join(960353..960504,961321..961390))	4.31303	1685.87	-8.61	-11.36	3.46583	Yes	1	73	MVKVYMYIYAMIMFFSVFITITSGIPCEINSDCRDHVCSEPDIPVCGFLSPVSPGIGTCGCYKYSTLEIIYPE	24^25: TSG-IP	49	6	4.43	IPCEINSDCRDHVCSEPDIPVCGFLSPVSPGIGTCGCYKYSTLEIIYPE	TpNCR040/Tp2g123909110
TpNCR041	Tp2g123909418	LOC123909418	LG2	complement(join(982168..982319,982494..982566))	1.94609	66.801	-5.1	-16.45	4.09704	Yes	1	74	MVKVYMLIYGVIIFFSIFISTINCAVIACEEHVGCLSYKCTLPAVPLCSFSVSKPEGFGICRCFRKITVHNSGL	19^20: INC-AV	55	7	8.89	STINCAVIACEEHVGCLSYKCTLPAVPLCSFSVSKPEGFGICRCFRKITVHNSGL	TpNCR041/Tp2g123909418
TpNCR042	Tp2g123909510	LOC123909510	LG2	complement(join(1035966..1036117,1036962..1037031))	1.94609	507.174	-8.03	-15.69	4.01608	Yes	1	73	MVKVYMYIYAMIMFFSVFITITSGINCEINSDCRDHVCSEPDIPVCGFLSPVSPGIGTCGCFKYSTLKIIYPE	24^25: TSG-IN	49	6	4.84	INCEINSDCRDHVCSEPDIPVCGFLSPVSPGIGTCGCFKYSTLKIIYPE	TpNCR042/Tp2g123909510
TpNCR043	Tp2g123909060	LOC123909060	LG2	complement(join(1039277..1039416,1040443..1040515))	2.3143	358.431	-7.27	-13.88	3.80646	Yes	1	60	MAKIYMFFCVMMVFISIFISMTNCSMILCEQDEDCPIHLCIPPQVPKCVLVACDCVMKKP	24^25: TNC-SM	36	6	5.1	SMILCEQDEDCPIHLCIPPQVPKCVLVACDCVMKKP	TpNCR043/Tp2g123909060
TpNCR044	Tp2g123908361	LOC123908361	LG2	complement(join(1057948..1058089,1058789..1058862))	1.94609	428.292	-7.78	-11.35	3.46409	Yes	1	71	MAKVYMFIYAMIMFYFMFISSTICKPCHNNEECSDHICIHPEAVPECLFDILSRVFFYLNGKSVGTCICGM	24^25: TIC-KP	47	6	5.56	KPCHNNEECSDHICIHPEAVPECLFDILSRVFFYLNGKSVGTCICGM	TpNCR044/Tp2g123908361
TpNCR045	Tp2g123908360	LOC123908360	LG2	complement(join(1064251..1064396,1064820..1064889))	1.94609	613.266	-8.3	-32.47	5.27056	Yes	1	71	MAKVYMFIYAMIMFYFMFISSTISKPCHNNEECSDHICIHPEAVPECLFDILKRVFFDLNGKSVGTCICGM	24^25: TIS-KP	47	6	5.59	KPCHNNEECSDHICIHPEAVPECLFDILKRVFFDLNGKSVGTCICGM	TpNCR045/Tp2g123908360
TpNCR046	Tp2g123908359	LOC123908359	LG2	complement(join(1068735..1068898,1070307..1070376))	2.3143	1379.53	-9.22	-32.7	5.28281	Yes	1	77	MAKVYMFIYAMIIFYSMFISTTISKPCHNDEECSDLICIGPVASPGCIIDPISVFLFELSGISIGGSCGCIEYYHTH	24^25: TIS-KP	53	6	4.66	KPCHNDEECSDLICIGPVASPGCIIDPISVFLFELSGISIGGSCGCIEYYHTH	TpNCR046/Tp2g123908359
TpNCR047	Tp2g123909583	LOC123909583	LG2	complement(join(1095107..1095237,1095960..1096032))	2.54926	1443	-9.14	-19.86	4.42112	Yes	1	67	MAKVNIFICAMIIYFFLFTSITNGNIEGYCLEDIDCRNHLCISPQVAFCDYFEHACDCQDPPKKPKY	24^25: TNG-NI	43	6	4.98	NIEGYCLEDIDCRNHLCISPQVAFCDYFEHACDCQDPPKKPKY	TpNCR047/Tp2g123909583
TpNCR048	Tp2g123909136	LOC123909136	LG2	join(1101757..1101829,1102763..1102928)	3.03159	922.822	-8.25	-15.55	4.00067	Yes	1	71	MAKVKIFICAMIIYFSLFISITNGVEPMS*KKHEDCREFWCRPPSIAYCNLRNLCFCFFFFLIISTFVAVI	24^25: TNG-VE	47	5	8.57	VEPMS*KKHEDCREFWCRPPSIAYCNLRNLCFCFFFFLIISTFVAVI	TpNCR048/Tp2g123909136
TpNCR049	Tp2g123910891	LOC123910891	LG2	join(1407401..1407473,1408421..1408572)	1.94609	349.753	-7.49	-123.8	7.59287	Yes	1	74	MVKVYMFIYAMIIFFFIFISTTNSAEVVCRRNHDCRGLVCILPLVQSCVLTEKIPEKGICTCVERYQKKVHNIT	24^25: TNS-AE	50	6	9.13	AEVVCRRNHDCRGLVCILPLVQSCVLTEKIPEKGICTCVERYQKKVHNIT	TpNCR049/Tp2g123910891
TpNCR050	Tp2g123910894	LOC123910894	LG2	join(1413021..1413093,1419169..1419314)	1.94609	32.1379	-4.05	-23.74	4.7289	Yes	1	72	MVKVYMFIYAMILFFSIFISTTNSTEIVCRSNDECRGLVCILPLVPSCIFSFLGETEKPPETGICKCIQKIR	24^25: TNS-TE	48	6	6.88	TEIVCRSNDECRGLVCILPLVPSCIFSFLGETEKPPETGICKCIQKIR	TpNCR050/Tp2g123910894
TpNCR051	Tp2_ChrLoc_1446209	LOC_LG2_1446209	LG2	complement(1446209..1446415)	2.10611	58.3649	-4.79	-15.61	4.00719	Yes	0	68	MTKNLKLVPAIILFLFLFLITNATEPKLVATSVECKSIMDCPKVSLHIKRDIVNICMNGYCHRLIFHP	23^24: TNA-TE	45	4	8.97	TEPKLVATSVECKSIMDCPKVSLHIKRDIVNICMNGYCHRLIFHP	TpNCR051/Tp2_ChrLoc_1446209
TpNCR052	Tp2g123910913	LOC123910913	LG2	join(1597528..1597591,1597695..1597810)	7.02306	2094.18	-8.22	-12.32	3.60291	Yes	1	59	MATIVKFIIFLSIFFVANFNTNIRCSKHIPCPSNACPLNYFTRCYNNRCNCIKVWQEDI	19^20: ANF-NT	40	6	9.1	NTNIRCSKHIPCPSNACPLNYFTRCYNNRCNCIKVWQEDI	TpNCR052/Tp2g123910913
TpNCR053	Tp2g123910932	LOC123910932	LG2	join(1791733..1791808,1791912..1792021)	1.94609	28.9724	-3.9	-3.63	1.65482	No	1	61	MVKIFKFIYFMIIFHFLFFVATNGVGYKCKINDDCPTNICLLGSKPFCKYRRCKCLTVWSQ	26^27: GVG-YK	35	6	9.38	YKCKINDDCPTNICLLGSKPFCKYRRCKCLTVWSQ	TpNCR053/Tp2g123910932
TpNCR054	Tp2_ChrLoc_1796191	LOC_LG2_1796191	LG2	join(1796191..1796266,1796369..1796496)	2.10611	41.0867	-4.29	-7.27	2.72062	Yes	1	67	MTKIGKFVYFMIIFRFLFFVAANDGYYKCKSNNDCPRKICQLGTKPYCIYGRCKCLSAWWPENFRPT	22^23: VAA-ND	45	6	9.34	NDGYYKCKSNNDCPRKICQLGTKPYCIYGRCKCLSAWWPENFRPT	TpNCR054/Tp2_ChrLoc_1796191
TpNCR055	Tp2_ChrLoc_9084228	LOC_LG2_9084228	LG2	complement(join(9084228..9084337,9084455..9084524))	2.10611	137.954	-6.03	-10.62	3.35209	Yes	1	59	MAEILKFIYVMIIYLFIFIVVTDRVFLCDNDKDCRNYKCPPLDYPRCIGIMCRCMETSD	17^18: VFL-CD	42	6	5.22	FIVVTDRVFLCDNDKDCRNYKCPPLDYPRCIGIMCRCMETSD	TpNCR055/Tp2_ChrLoc_9084228
TpNCR056	Tp2_ChrLoc_9098283	LOC_LG2_9098283	LG2	complement(join(9098280..9098383,9098483..9098549))	1	1				No	1	56	MTKILKFVYDMIIYLFIPIIINGIYMCENDKDCRKFRCDPFEVARCIGIMCQCVES	20^21: ILC-TP	36	6	9.43	INGIYMCENDKDCRKFRCDPFEVARCIGIMCQCVES	TpNCR056/Tp2_ChrLoc_9098283
TpNCR057	Tp2g123905802	LOC123905802	LG2	complement(join(9435010..9435188,9435291..9435369))	1.94609	273.913	-7.14	-25.48	4.85117	Yes	1	85	MAKLMTFIYVMICFLSLFLVATSVEDVDCINDSECIDVKCKPPRIPRCTDSHRCNCLLPFVPKVPWSTRLKRVHKYHIGKNDFLH	23^24: ATS-VE	62	6	9.1	VEDVDCINDSECIDVKCKPPRIPRCTDSHRCNCLLPFVPKVPWSTRLKRVHKYHIGKNDFLH	TpNCR057/Tp2g123905802
TpNCR058	Tp2g123905803	LOC123905803	LG2	join(9438270..9438345,9438630..9438832)	5.02815	1642.67	-8.35	-19.47	4.38654	Yes	1	92	MEKFMKFIYVMIYFLFLFHVATSIKPECLDDSDCAHVKCKPLWIPKCKSNNQCACFLPNLTKMPWGPFDLENIKMGKNNIEQYKKKQHRTNI	23^24: ATS-IK	69	6	9.4	IKPECLDDSDCAHVKCKPLWIPKCKSNNQCACFLPNLTKMPWGPFDLENIKMGKNNIEQYKKKQHRTNI	TpNCR058/Tp2g123905803
TpNCR059	Tp2g123905804	LOC123905804	LG2	join(9446500..9446578,9447212..9447330)	1.94609	1875.27	-9.91	-37.68	5.52824	Yes	1	65	MTKLMKFVCVMIFFLFLFHVATSDDRRECFGDNHCAHIKCKLSWIPRCTSTFQCKCMDPISGTTL	23^24: ATS-DD	42	6	8.41	DDRRECFGDNHCAHIKCKLSWIPRCTSTFQCKCMDPISGTTL	TpNCR059/Tp2g123905804
TpNCR060	Tp2g123905826	LOC123905826	LG2	complement(join(9781326..9781456,9781573..9781639))	3.60968	1137.31	-8.3	-21.54	4.56121	Yes	1	65	MAEILKFVYAMILFLFVMKVGGANNNQCQTDADCPPHTCSHFLMKCIDHKCTFIENIPREYKNAL	22^23: VGG-AN	43	5	6.63	ANNNQCQTDADCPPHTCSHFLMKCIDHKCTFIENIPREYKNAL	TpNCR060/Tp2g123905826
TpNCR061	Tp2_ChrLoc_9857042	LOC_LG2_9857042	LG2	9857042..9857272	1	1				No	0	76	MAKTFMLVPTIIIFLFLFLNTTKEVDNNPTIVPTTTKCESHKDCMKSYFTTREDIFICKDGFCLFLSPLKVQKLHT	24^25: TKE-VD	52	4	8.66	VDNNPTIVPTTTKCESHKDCMKSYFTTREDIFICKDGFCLFLSPLKVQKLHT	TpNCR061/Tp2_ChrLoc_9857042
TpNCR062	Tp2g123906866	LOC123906866	LG2	complement(join(19938764..19938888,19940112..19940184))	2.49973	858.637	-8.42	-17.63	4.21604	Yes	1	65	MAEIKLVYDIIIFLLLFLVVTNVEAARSSRCFEDSDCPKHLCRKPMIVKCMYNSLCKCVGSWVHT	25^26: VEA-AR	40	6	9.34	ARSSRCFEDSDCPKHLCRKPMIVKCMYNSLCKCVGSWVHT	TpNCR062/Tp2g123906866
TpNCR063	Tp2g123909913	LOC123909913	LG2	complement(join(22312887..22313011,22313109..22313184))	1.94609	560.393	-8.17	-25.78	4.87117	Yes	1	66	MAKLMKYFFVIFHLFSLFIVAMNVEEIIPCVDNSECHKKMYCKLPKLPRCMDHICKCCKPGIPVIR	21^22: IVA-MN	45	7	8.98	MNVEEIIPCVDNSECHKKMYCKLPKLPRCMDHICKCCKPGIPVIR	TpNCR063/Tp2g123909913
TpNCR064	Tp2g123910016	LOC123910016	LG2	complement(join(22476806..22476882,22477033..22477114))	2.54926	38.953	-3.93	-8.15	2.90857	Yes	1	52	MTKFLKLVYAMILLIFLFLVVADGTNSSYECIRPQFMICNLRGCFCGTWENT	22^23: VVA-DG	30	4	4.87	DGTNSSYECIRPQFMICNLRGCFCGTWENT	TpNCR064/Tp2g123910016
TpNCR065	Tp2g123910071	LOC123910071	LG2	complement(join(22482085..22482164,22482368..22482449))	1.94609	30.0224	-3.95	-3.87	1.74656	No	1	53	MTKFSKLVYAMILLLFIFLVATNAMNASERCIPPQMLMCDLHGCHCGTWEQTA	24^25: TNA-MN	29	4	5.49	MNASERCIPPQMLMCDLHGCHCGTWEQTA	TpNCR065/Tp2g123910071
TpNCR066	Tp2g123908992a	LOC123908992a	LG2	complement(join(22782852..22782973,22783089..22783170))	1	1				No	1	67	MIPWTKLKFSSLYIFVMTQFLVATDIGVYINNENNIDCDTDADCPQSVNMFYAIKCIDKKCNSIEIL	23^24: LVA-TD	44	4	4.3	TDIGVYINNENNIDCDTDADCPQSVNMFYAIKCIDKKCNSIEIL	TpNCR066/Tp2g123908992a
TpNCR067	Tp2g123908992b	LOC123908992b	LG2	complement(join(22783502..22783626,22783737..22783815))	1.94609	773.348	-8.63	-78.95	6.81167	Yes	1	67	MTKILKFIFVTALFLSLVFVATEVGGEYINNENNIDCETDADCPKSVNMCFIFKCIDKKCKLIENLV	26^27: VGG-EY	41	5	4.77	EYINNENNIDCETDADCPKSVNMCFIFKCIDKKCKLIENLV	TpNCR067/Tp2g123908992b
TpNCR068	Tp2g123909153a	LOC123909153a	LG2	join(22788631..22788736,22788871..22788995)	1	1				No	1	76	MADTLKFIVTMILFFLLFLVPMKASGGKPFSHPFKAYIDCKTNEDCPESVNEHYTIICIDYKCETIRIPPTSGLIW	26^27: ASG-GK	50	4	5.7	GKPFSHPFKAYIDCKTNEDCPESVNEHYTIICIDYKCETIRIPPTSGLIW	TpNCR068/Tp2g123909153a
TpNCR069	Tp2g123909153b	LOC123909153b	LG2	join(22789833..22789938,22790043..22790167)	1.94609	94.0865	-5.6	-8.22	2.92303	Yes	1	76	MVETLKFIFTMILFFLLFLVPMKASGGKPFSHPFKAYIDCKTNEDCPESVNEHYTIICIDYKCETIRIFPLSGLIW	26^27: ASG-GK	50	4	5.7	GKPFSHPFKAYIDCKTNEDCPESVNEHYTIICIDYKCETIRIFPLSGLIW	TpNCR069/Tp2g123909153b
TpNCR070	Tp2_ChrLoc_22818257	LOC_LG2_22818257	LG2	join(22818257..22818335,22818479..22818603)	2.10611	84.2382	-5.32	-10.15	3.27611	Yes	1	67	MAEIRKFIFAIILFLFLFLIIAEASGAYVDCETDKDCPKSVNICYAIRCIDKKCDTVQIYPISDSRN	26^27: ASG-AY	41	5	5.29	AYVDCETDKDCPKSVNICYAIRCIDKKCDTVQIYPISDSRN	TpNCR070/Tp2_ChrLoc_22818257
TpNCR071	Tp2g123909560	LOC123909560	LG2	complement(join(23130300..23130436,23130547..23130619))	2.21119	1280.17	-9.18	-26.88	4.9434	Yes	1	69	MAKLTKLFYVMFYFVFLFLVAINGDLLCENDSDCKTKIVCTLRRVPVCKFEICKCKFPSGRGFLSKVGG	28^29: LLC-EN	41	5	9.65	ENDSDCKTKIVCTLRRVPVCKFEICKCKFPSGRGFLSKVGG	TpNCR071/Tp2g123909560
TpNCR072	Tp2_ChrLoc_23157820	LOC_LG2_23157820	LG2	complement(join(23157820..23157935,23158041..23158113))	2.10611	55.4379	-4.72	-34.74	5.38754	Yes	1	62	MAKLTKFFYVMFFFVFLFFVAINGENVKCENNSDCETIVCVLRRIPVCNKHGICRCKFPSEW	24^25: ING-EN	38	6	8.53	ENVKCENNSDCETIVCVLRRIPVCNKHGICRCKFPSEW	TpNCR072/Tp2_ChrLoc_23157820
TpNCR073	Tp2g123909754	LOC123909754	LG2	complement(join(23165965..23166080,23166191..23166263))	1.94609	132.422	-6.09	-9.22	3.11489	Yes	1	62	MAKLRKFFYVMFYFVFLFLVAINGEIVQCENNSDCKTKIVCTNGRMPVCKSDICKCKFPSEW	29^30: VQC-EN	33	5	8.97	ENNSDCKTKIVCTNGRMPVCKSDICKCKFPSEW	TpNCR073/Tp2g123909754
TpNCR074	Tp2_ChrLoc_23225814	LOC_LG2_23225814	LG2	join(23225814..23225889,23225987..23226132)	2.10611	48.4888	-4.53	-5.67	2.32021	Yes	1	73	MAKLMEFFYIIFHLLSLFLVAMSVKETISCVDDSECQRKLYCKLPKLPRCIKQKCVCYGARNVYLTKKNDFLH	23^24: AMS-VK	50	6	9.48	VKETISCVDDSECQRKLYCKLPKLPRCIKQKCVCYGARNVYLTKKNDFLH	TpNCR074/Tp2_ChrLoc_23225814
TpNCR075	Tp2_ChrLoc_25995919	LOC_LG2_25995919	LG2	join(25995919..25995997,25996106..25996212)	2.10611	163.721	-6.28	-115.19	7.46778	Yes	1	61	MTAILKFIYVIILFLSLLLVRTEFAVEDECDTDLDCPEDWRKYYIFKCINHKCVLKFAINL	25^26: EFA-VE	36	4	5	VEDECDTDLDCPEDWRKYYIFKCINHKCVLKFAINL	TpNCR075/Tp2_ChrLoc_25995919
TpNCR076	Tp2_ChrLoc_26005300	LOC_LG2_26005300	LG2	complement(join(26005435..26005526,26005629..26005707))	3.91537	843.88	-7.75	-11.84	3.53497	Yes	1	56	MAEIYKFVYAIILFLSFFHVGMTVRGAEPINKCESDADCEEFTGVWYMKCIDQKCV	23^24: GMT-VR	33	4	4.68	VRGAEPINKCESDADCEEFTGVWYMKCIDQKCV	TpNCR076/Tp2_ChrLoc_26005300
TpNCR077	Tp2g123911591	LOC123911591	LG2	complement(join(26033613..26033746,26033857..26033935))	3.00258	53.0382	-4.14	-4.03	1.80359	No	1	70	MAEIYKFVYAIILFLSFFHVGMTVRCEPINKCESDADCTENAGMLYDIKCIDHKCEPVYVFYFPLYEMTD	23^24: GMT-VR	47	5	4.55	VRCEPINKCESDADCTENAGMLYDIKCIDHKCEPVYVFYFPLYEMTD	TpNCR077/Tp2g123911591
TpNCR078	Tp2g123911612	LOC123911612	LG2	complement(join(26248636..26248775,26248863..26248938))	2.3143	1660.49	-9.49	-21.55	4.56183	Yes	1	71	MAKTLKHVYTWILFLSLFLIAKEVVAYFKCLDSYDCPKVPDEKTFLYECINYRCELFLLESVPLVPMPLIE	26^27: VVA-YF	45	4	4.56	YFKCLDSYDCPKVPDEKTFLYECINYRCELFLLESVPLVPMPLIE	TpNCR078/Tp2g123911612
TpNCR079	Tp2g123911653	LOC123911653	LG2	join(26710359..26710422,26710527..26710696)	1.94609	134.16	-6.11	-17.58	4.21168	Yes	1	77	MKFVYIMTLFLSLSLVAANFDHYYECHTDVQCEKIVKCKLPAISYCRNYKCICDTPRRTLRKSMNARPKRVQISYMV	18^19: VAA-NF	59	6	9.55	NFDHYYECHTDVQCEKIVKCKLPAISYCRNYKCICDTPRRTLRKSMNARPKRVQISYMV	TpNCR079/Tp2g123911653
TpNCR080	Tp2_ChrLoc_26712263	LOC_LG2_26712263	LG2	join(26712263..26712353,26712457..26712596)	2.5046	410.957	-7.36	-25.89	4.8788	Yes	1	76	MQSGNMVKLMKFVYVMTLFLSLFLVAANIDVIYDCDKDSQCVNKVKCKAKLIPVCRNHKCICDPHLGPRTTWSTRS	27^28: VAA-NI	49	6	9.31	NIDVIYDCDKDSQCVNKVKCKAKLIPVCRNHKCICDPHLGPRTTWSTRS	TpNCR080/Tp2_ChrLoc_26712263
TpNCR081	Tp2g123911655	LOC123911655	LG2	join(26717255..26717345,26717457..26717596)	1.94609	357.313	-7.52	-38.72	5.57546	Yes	1	76	MQSGNMVKFMKLVIFMTLILSLILVAANFDAVFDCDNDSQCINKVKCKAPLIPFCRNHKCVCDPHNGIKTTWSERS	27^28: VAA-NF	49	6	8.54	NFDAVFDCDNDSQCINKVKCKAPLIPFCRNHKCVCDPHNGIKTTWSERS	TpNCR081/Tp2g123911655
TpNCR082	Tp2g123911694	LOC123911694	LG2	complement(join(27141156..27141259,27141370..27141445))	1.94609	87.6424	-5.49	-22.97	4.67217	Yes	1	59	MVKILKFMFAMVLFLSLFLVTKNIEAYPVCITVEDCPKSWFRKYKCINNQCRYKLINLE	26^27: IEA-YP	33	4	9.14	YPVCITVEDCPKSWFRKYKCINNQCRYKLINLE	TpNCR082/Tp2g123911694
TpNCR083	Tp2g123910183	LOC123910183	LG2	complement(join(27321347..27321480,27321566..27321641))	1.94609	47.4205	-4.61	-40.67	5.66062	Yes	1	69	MAGIVKFVCVMTIFFFLIIFPTNVYAAIRCHKTSSCPRSMRCIVGFQLSCIMQQCKCIKVSTTIDFVPT	26^27: VYA-AI	43	6	9.65	AIRCHKTSSCPRSMRCIVGFQLSCIMQQCKCIKVSTTIDFVPT	TpNCR083/Tp2g123910183
TpNCR084	Tp2g123908674	LOC123908674	LG2	complement(join(27346087..27346238,27346322..27346385))	1.94609	281.815	-7.18	-251.99	8.82744	Yes	1	71	MKLMKFAFVMILFLSLFFVEARYFECNDDPTCEKKIKCKPSTTPQCRNHQCICSSPNKPKNYWNPDMVKAR	21^22: VEA-RY	50	6	9.34	RYFECNDDPTCEKKIKCKPSTTPQCRNHQCICSSPNKPKNYWNPDMVKAR	TpNCR084/Tp2g123908674
TpNCR085	Tp2_ChrLoc_27379806	LOC_LG2_27379806	LG2	join(27379806..27379881,27379957..27380114)	2.10611	6.47961	-1.62	-5.52	2.27909	Yes	1	75	MTKILKFVNAISIVLFLLLVIKNVGAIIECETDKDCLRYLPKNWKCIDKQCKNVKVTLPVDGVPKFHEEKNESLG	26^27: VGA-II	49	4	7.42	IIECETDKDCLRYLPKNWKCIDKQCKNVKVTLPVDGVPKFHEEKNESLG	TpNCR085/Tp2_ChrLoc_27379806
TpNCR086	Tp2g123909859	LOC123909859	LG2	complement(join(27398825..27398952,27399047..27399122))	1.94609	368.261	-7.56	-20.87	4.50624	Yes	1	67	MAKTLQFICAVILFLFLFFIAKEVDGQTKCQTHRDCPKISNVNPSIPDLQPSFYKCIENMCVRILFD	26^27: VDG-QT	41	4	8.59	QTKCQTHRDCPKISNVNPSIPDLQPSFYKCIENMCVRILFD	TpNCR086/Tp2g123909859
TpNCR087	Tp2_ChrLoc_27403555	LOC_LG2_27403555	LG2	complement(join(27403555..27403691,27403799..27403874))	2.10611	92.1892	-5.45	-16.72	4.12492	Yes	1	70	MAKTLIFVYAIILFLFLFLIAKEVDAQIKIKCETDDECPKVTNLDPLARDIHPSIYKCIDNLCVRLLYEY	26^27: VDA-QI	44	4	5.33	QIKIKCETDDECPKVTNLDPLARDIHPSIYKCIDNLCVRLLYEY	TpNCR087/Tp2_ChrLoc_27403555
TpNCR088	Tp2g123907679	LOC123907679	LG2	join(27474449..27474524,27474639..27474841)	1.94609	48.6333	-4.64	-23.16	4.68655	Yes	1	92	MVKLMIFVYVMILFIFLFLVATNVDSLVECYKDSDCPKNMCLSPWTAWCVNQRCECVATYGPTNTIDQRHYIDALEERLISSTRKKSNKYRL	26^27: VDS-LV	66	6	8.77	LVECYKDSDCPKNMCLSPWTAWCVNQRCECVATYGPTNTIDQRHYIDALEERLISSTRKKSNKYRL	TpNCR088/Tp2g123907679
TpNCR089	Tp2g123907832	LOC123907832	LG2	join(27583120..27583195,27583304..27583455)	103.984	3690.75	-5.15	-11.4	3.47183	Yes	1	75	MAKTLVFVYAMILFFSIFLVAKEVHAQIKCETDDDCPEVSVYDPPLLPNLLPSVYKCVDNLCVPVAVKTEVNSGA	26^27: VHA-QI	49	4	4.32	QIKCETDDDCPEVSVYDPPLLPNLLPSVYKCVDNLCVPVAVKTEVNSGA	TpNCR089/Tp2g123907832
TpNCR090	Tp2_ChrLoc_27598939	LOC_LG2_27598939	LG2	complement(join(27598939..27599090,27599198..27599273))	2.10611	946.879	-8.81	-23.82	4.73461	Yes	1	75	MTKILKFVNAISIVLFLLLVIKNVGAIIECETDKDCLRYLPKNWKCIDKQCKNVKVTLPVDGVPKFHEEKNESLG	26^27: VGA-II	49	4	7.42	IIECETDKDCLRYLPKNWKCIDKQCKNVKVTLPVDGVPKFHEEKNESLG	TpNCR090/Tp2_ChrLoc_27598939
TpNCR091	Tp2g123907833	LOC123907833	LG2	join(27600054..27600120,27600227..27600357)	2.48688	3867.35	-10.6	-25.67	4.86421	Yes	1	65	MVQTIKFVYVVLLFISLLLVTNALKCDTDDDCPKSNTPSVPYTWRCYKNTCQFLKDGTLEALVPN	23^24: TNA-LK	42	4	5.22	LKCDTDDDCPKSNTPSVPYTWRCYKNTCQFLKDGTLEALVPN	TpNCR091/Tp2g123907833
TpNCR092	Tp2g123909730	LOC123909730	LG2	join(27637245..27637320,27637435..27637556)	1.94609	301.256	-7.27	-27.92	5.00909	Yes	1	65	MFKTLKFVYAMIFIFSVFLVTMNDGEIIPCVTDEDCPTIDFRKYKCIDNKCRKICVNKLNPKAPV	25^26: NDG-EI	40	5	8.91	EIIPCVTDEDCPTIDFRKYKCIDNKCRKICVNKLNPKAPV	TpNCR092/Tp2g123909730
TpNCR093	Tp2g123909144	LOC123909144	LG2	join(27641350..27641425,27641538..27641665)	7.19737	9237.52	-10.33	-15.23	3.96545	Yes	1	67	MVKTLHFVCAIILFFSVFQVAMNQKHDIDCETDKDCPEDPYRMFVCFRDKCWKLYLKPEVYPVIPIP	23^24: AMN-QK	44	4	5.38	QKHDIDCETDKDCPEDPYRMFVCFRDKCWKLYLKPEVYPVIPIP	TpNCR093/Tp2g123909144
TpNCR094	Tp2g123909802	LOC123909802	LG2	join(27660663..27660738,27660833..27660945)	1.94609	1715.4	-9.78	-26.33	4.90784	Yes	1	62	MAKTLTFAYAVILFLFLFFVARNIDALIPCKNDSDCPDSTYTRTFRCVNKVCRWTRKFRAIG	26^27: IDA-LI	36	4	9.86	LIPCKNDSDCPDSTYTRTFRCVNKVCRWTRKFRAIG	TpNCR094/Tp2g123909802
TpNCR095	Tp2g123909653	LOC123909653	LG2	complement(join(27775810..27775913,27776024..27776099))	1.94609	1160.11	-9.22	-31.44	5.21466	Yes	1	59	MVKTLKFVCAIIYFFSIFLVAMNQPYPIDCETEEDCPIAVAGKFVCYKKKCWHLYLLNK	23^24: AMN-QP	36	4	7.34	QPYPIDCETEEDCPIAVAGKFVCYKKKCWHLYLLNK	TpNCR095/Tp2g123909653
TpNCR096	Tp2g123909158	LOC123909158	LG2	complement(join(27786191..27786285,27786397..27786478))	5.2833	4741.31	-9.81	-14.84	3.92011	Yes	1	58	MVKTLKFVHAIIYFFSIFLVVAAMNKKYPIDCETQEDCPVAEAGKVICYEKKCWRLLF	23^24: VAA-MN	35	4	6.92	MNKKYPIDCETQEDCPVAEAGKVICYEKKCWRLLF	TpNCR096/Tp2g123909158
TpNCR097	Tp2g123909664	LOC123909664	LG2	complement(join(27931030..27931151,27931375..27931483))	3.14004	343.279	-6.77	-10.73	3.36824	Yes	1	76	MPYFLHVNEKNMTQILKFIYVMILFLFLFLVATYADAHDECNSDDDCKKSICLFPFVYNKCIDNICVCAGVKQLIV	37^38: ADA-HD	39	6	5.17	HDECNSDDDCKKSICLFPFVYNKCIDNICVCAGVKQLIV	TpNCR097/Tp2g123909664
TpNCR098	Tp2_ChrLoc_27963467	LOC_LG2_27963467	LG2	complement(join(27963467..27963591,27963704..27963779))	1	1				No	1	66	MAKIFKFFYAMILFIFLLINSKGIDAHIDCNTDSGCPRSLCAFRFIPKCIERICKCEKVKPQPHIV	26^27: IDA-HI	40	6	9.11	HIDCNTDSGCPRSLCAFRFIPKCIERICKCEKVKPQPHIV	TpNCR098/Tp2_ChrLoc_27963467
TpNCR099	Tp2g123909723	LOC123909723	LG2	join(30787452..30787533,30787768..30787925)	1.94609	89.977	-5.53	-25.75	4.86933	Yes	1	79	MAEMLKKNYAMTLFLFLFFVATKVIGDDFIICKFDADCPKSSNEFLLIKCIDHICRYVGNLPDSMYQTQESTKIPYERE	26^27: VIG-DD	53	4	4.9	DDFIICKFDADCPKSSNEFLLIKCIDHICRYVGNLPDSMYQTQESTKIPYERE	TpNCR099/Tp2g123909723
TpNCR100	Tp2g123910601	LOC123910601	LG2	complement(join(32998497..32998654,32998892..32998973))	1.94609	15.8249	-3.02	-16.78	4.13121	Yes	1	79	MAEMLKKIYAMTLFLFLFFVATKVIGDDFIICKFDADCPKSSNEFLLIKCIDHICRYVGNLPDSMYQTQESTKIPYERE	26^27: VIG-DD	53	4	4.9	DDFIICKFDADCPKSSNEFLLIKCIDHICRYVGNLPDSMYQTQESTKIPYERE	TpNCR100/Tp2g123910601
TpNCR101	Tp2_ChrLoc_37651173	LOC_LG2_37651173	LG2	complement(37651173..37651382)	2.10611	11.8192	-2.49	-12.86	3.6763	Yes	0	69	MAKNLKLVPAIILFLFLFLITKDDFKDPKVIATSIPCTTTKDCPKISARSKHVANVCMDGYCHKMIFKP	25^26: DDF-KD	44	4	9.62	KDPKVIATSIPCTTTKDCPKISARSKHVANVCMDGYCHKMIFKP	TpNCR101/Tp2_ChrLoc_37651173
TpNCR102	Tp2_ChrLoc_37659586	LOC_LG2_37659586	LG2	complement(37659586..37659807)	2.10611	20.476	-3.28	-9.93	3.23853	Yes	0	73	MAKNLKLILAIILFLFLFRITKEDVSGPKIIVPSITCTSTKDCPKVSARSKYVVNVCMDGYCHRMIFKPKRHM	23^24: TKE-DV	50	4	9.75	DVSGPKIIVPSITCTSTKDCPKVSARSKYVVNVCMDGYCHRMIFKPKRHM	TpNCR102/Tp2_ChrLoc_37659586
TpNCR103	Tp2_ChrLoc_37660846	LOC_LG2_37660846	LG2	complement(37660846..37661067)	2.46907	11.0802	-2.17	-3.44	1.57988	No	0	73	MAKNLKLIPIIILFLFLFLITKEDANYPKIISTSKTCASTEDCPKISAGSKYVAFFIVNVCMNGFCHKIISKP	25^26: EDA-NY	48	4	9.46	NYPKIISTSKTCASTEDCPKISAGSKYVAFFIVNVCMNGFCHKIISKP	TpNCR103/Tp2_ChrLoc_37660846
TpNCR104	Tp2g123909554	LOC123909554	LG2	join(41199091..41199166,41199264..41199412)	1.94609	313.607	-7.33	-39.44	5.60744	Yes	1	74	MAEIIKFAYLMIFFISLFLVVTDVNALWKKCKDDDGCRYFQCISPYVPKCVYRTCKCLPPKDDNPLYINTLIPR	26^27: VNA-LW	48	6	9.17	LWKKCKDDDGCRYFQCISPYVPKCVYRTCKCLPPKDDNPLYINTLIPR	TpNCR104/Tp2g123909554
TpNCR105	Tp2g123905004	LOC123905004	LG2	join(41201386..41201461,41201564..41201676)	1.94609	11.9914	-2.62	-23.14	4.68497	Yes	1	62	MAENIKFVYLTFFFISLFLVVTDVSATYRFCTEDHECFYVVCLTPYVAKCFFNLFCTCYPPS	26^27: VSA-TY	36	6	5.66	TYRFCTEDHECFYVVCLTPYVAKCFFNLFCTCYPPS	TpNCR105/Tp2g123905004
TpNCR106	Tp2g123906000a	LOC123906000a	LG2	complement(join(42403429..42403544,42403645..42403714))	1.94609	53.3233	-4.78	-7.26	2.71902	Yes	1	61	MAKIVNFVQALIIFFSLIVLATSDRVFCSTNDDCRHNECSATFVPECLWIICTCQPLKKSS	23^24: ATS-DR	38	6	5.78	DRVFCSTNDDCRHNECSATFVPECLWIICTCQPLKKSS	TpNCR106/Tp2g123906000a
TpNCR107	Tp2g123906000	LOC123906000	LG2	complement(join(42406154..42406263,42406372..42406450))	1.94609	131.323	-6.08	-40.16	5.63869	Yes	1	62	MAKIVNFVQALIIFLSLIVLAIATRDHRLFCSTNNDCQHNKCSANFVPKCIWIICGCQPLKK	23^24: AIA-TR	39	6	5.31	TRDHRLFCSTNNDCQHNKCSANFVPKCIWIICGCQPLKK	TpNCR107/Tp2g123906000
TpNCR108	Tp2g123906001	LOC123906001	LG2	complement(join(42409179..42409294,42409400..42409472))	2.19252	202.311	-6.53	-7.39	2.74803	Yes	1	62	MAKIVNFVQGLIIFFSLVALATCKYHVFCSTNDDCQNNDCGAPYTPECLWIVCTCQPRKTST	23^24: ATC-KY	39	6	5.71	KYHVFCSTNDDCQNNDCGAPYTPECLWIVCTCQPRKTST	TpNCR108/Tp2g123906001
TpNCR109	Tp2g123906002	LOC123906002	LG2	complement(join(42412253..42412368,42412470..42412542))	1.94609	9.93164	-2.35	-8.43	2.96488	Yes	1	62	MIIVLKFVYVLIIFFPLIVLVMSNHTVLLCTKHRDCQSNTCDSPFVPGCLKIFCTCQLMDKS	N/A	62	6	8.82		TpNCR109/Tp2g123906002
TpNCR110	Tp2g123905999	LOC123905999	LG2	complement(join(42415871..42415995,42416104..42416182))	1.94609	329.01	-7.4	-7.52	2.77574	Yes	1	67	MAKIVNFVQTLIIFLSLIVLAIATTDHRLFCSTNDDCQHKNCSATFVPKCLWIICECHPFKKRKLIY	23^24: AIA-TT	44	6	9.04	TTDHRLFCSTNDDCQHKNCSATFVPKCLWIICECHPFKKRKLIY	TpNCR110/Tp2g123905999
TpNCR111	Tp2_ChrLoc_42849640	LOC_LG2_42849640	LG2	42849640..42849861	4.72347	2033.75	-8.75	-25.31	4.8397	Yes	0	73	MAKTFKFVPTLILFFFLFLTSAKGVDIETINCKTDNECQNKFGNKPYLYFQDYRCINGKCEANLFLEEIFQEE	24^25: AKG-VD	49	4	4.57	VDIETINCKTDNECQNKFGNKPYLYFQDYRCINGKCEANLFLEEIFQEE	TpNCR111/Tp2_ChrLoc_42849640
TpNCR112	Tp2_ChrLoc_42892811	LOC_LG2_42892811	LG2	42892811..42893032	2.10611	647.329	-8.26	-12.78	3.66512	Yes	0	73	MAKTLKFIPILILFFFLFLTSAKEVDIKPNLIATFCKCKTADDCPQIFVASIYKCINGYCELFLKDPLPPLEE	22^23: TSA-KE	51	5	5.03	KEVDIKPNLIATFCKCKTADDCPQIFVASIYKCINGYCELFLKDPLPPLEE	TpNCR112/Tp2_ChrLoc_42892811
TpNCR113	Tp2_ChrLoc_42908346	LOC_LG2_42908346	LG2	42908346..42908549	2.10611	6.68622	-1.67	-4.05	1.80934	No	0	67	MTKTLKFISAVILFIFLFLTTKEIASYPIKTFTRCRSNNDCYELLAIQGCLECMHGFCHVVRKKCPM	26^27: IAS-YP	41	6	9.02	YPIKTFTRCRSNNDCYELLAIQGCLECMHGFCHVVRKKCPM	TpNCR113/Tp2_ChrLoc_42908346
TpNCR114	Tp2_ChrLoc_42910407	LOC_LG2_42910407	LG2	42910407..42910610	2.10611	17.5252	-3.06	-7.37	2.74409	Yes	0	67	MAKTLKFISAIILFIFLFLTTKEIASYPIKTFARCKSNNDCFKLLAIQGCLECMNGRCHVVRKKCQM	26^27: IAS-YP	41	6	9.62	YPIKTFARCKSNNDCFKLLAIQGCLECMNGRCHVVRKKCQM	TpNCR114/Tp2_ChrLoc_42910407
TpNCR115	Tp2_ChrLoc_43023580	LOC_LG2_43023580	LG2	43023589..43023813	2.10611	614.933	-8.19	-97.41	7.17651	Yes	0	74	MAKTLKFVFAIILFVFLFFIIEEVASSELMVFATSVKCTTPKDCPDVVIGPNQRYSMCINGYCQDIKEVPHYGG	26^27: VAS-SE	48	4	5.78	SELMVFATSVKCTTPKDCPDVVIGPNQRYSMCINGYCQDIKEVPHYGG	TpNCR115/Tp2_ChrLoc_43023580
TpNCR116	Tp2g123907765	LOC123907765	LG2	join(43206684..43206759,43208116..43208252)	1	1				No	1	70	MLRLYMFIYAMIILFSIFISIRANSLIGCRNNEDCRDHVCDEANDIPFCAFQLGICACLERPTMHKISGL	23^24: IRA-NS	47	6	5.23	NSLIGCRNNEDCRDHVCDEANDIPFCAFQLGICACLERPTMHKISGL	TpNCR116/Tp2g123907765
TpNCR117	Tp2g123909613	LOC123909613	LG2	join(44759684..44759759,44759859..44759947)	1.94609	40.2108	-4.37	-17.25	4.17844	Yes	2	54	MAEIFKFVYTIILFVSLLLVVVNVYGKRNPPNFQRIPCPDQKTLYCTLKKCYCI	N/A	54	4	9.46		TpNCR117/Tp2g123909613
TpNCR118	Tp2g123905885	LOC123905885	LG2	complement(join(46448946..46449073,46449166..46449244))	4.89605	68.6049	-3.81	-8.61	3.00005	Yes	1	68	MTKILKFVYTITFFVSLFLVVVNVGGGKCISDVHCMYLSCRSSQIKHCLQSECYCINRVNEKVVFYYA	26^27: VGG-GK	42	6	8.79	GKCISDVHCMYLSCRSSQIKHCLQSECYCINRVNEKVVFYYA	TpNCR118/Tp2g123905885
TpNCR119	Tp2g123905889	LOC123905889	LG2	join(46490008..46490092,46490191..46490282)	2.83443	111.019	-5.29	-6.75	2.59988	Yes	2	58	MAETLKFIYKYIHLFISLFLFLVVVNVYGRKKAHNFQRIPCPDHNKTLYCTLKNCYCA	N/A	58	4	9.54		TpNCR119/Tp2g123905889
TpNCR120	Tp2g123909869	LOC123909869	LG2	complement(join(48261566..48261684,48261824..48261902))	1.94609	40.3617	-4.37	-16.37	4.08897	Yes	1	65	MNTILKFVYVVIAFISIFFVVSAMSYGSRNHCLGNMDCSPSLCPLLNMKAICSSYSCICIKVYPN	N/A	65	6	8.97		TpNCR120/Tp2g123909869
TpNCR121	Tp2g123911481	LOC123911481	LG2	join(49230683..49230755,49231831..49231994)	1.94609	9.52899	-2.29	-3.52	1.61036	No	1	78	MVNVYMFYAMIIFFFIFIYVTNSHVVCRNNEDCRYYVCTEIGDIAVCAFLVSAPELVWPDFGVCACRGRDTIHNYSGL	14^15: TNS-HV	64	6	5.23	FIFIYVTNSHVVCRNNEDCRYYVCTEIGDIAVCAFLVSAPELVWPDFGVCACRGRDTIHNYSGL	TpNCR121/Tp2g123911481
TpNCR122	Tp2_ChrLoc_49591682	LOC_LG2_49591682	LG2	complement(49591682..49591891)	5.22209	2578.79	-8.95	-12.66	3.64916	Yes	0	69	MTKSLKFVSALILFLTLFLTTMTVYNECESDIDCYRIYHDKKLLNGERIECQSGVCVHITTGKSSTGSN	26^27: VYN-EC	43	4	5.7	ECESDIDCYRIYHDKKLLNGERIECQSGVCVHITTGKSSTGSN	TpNCR122/Tp2_ChrLoc_49591682
TpNCR123	Tp2_ChrLoc_50214369	LOC_LG2_50214369	LG2	join(50214369..50214444,50215765..50215892)	2.5503	2135.68	-9.71	-24.34	4.77197	Yes	1	67	MAEILKIIYAMVLLLSLFVDSAKFDPPVHLQCEDHADCIGKVPPFDLMCIGNICVIVIFDNAVMQSP	21^22: VDS-AK	46	4	4.79	AKFDPPVHLQCEDHADCIGKVPPFDLMCIGNICVIVIFDNAVMQSP	TpNCR123/Tp2_ChrLoc_50214369
TpNCR124	Tp2_ChrLoc_50220630	LOC_LG2_50220630	LG2	join(50220630..50220705,50221652..50221782)	3.41345	912.76	-8.06	-8.48	2.97408	Yes	1	68	MAEILKIIYAMILFLSLFVDSAKYDPPVHECENDDDCFGKAPPYDMVCLEHNCEKVRYIYEGVYDGIP	21^22: VDS-AK	47	4	4.62	AKYDPPVHECENDDDCFGKAPPYDMVCLEHNCEKVRYIYEGVYDGIP	TpNCR124/Tp2_ChrLoc_50220630
TpNCR125	Tp2_ChrLoc_50259896	LOC_LG2_50259896	LG2	join(50259896..50259929,50260035..50260156)	2.10611	23.544	-3.48	-1.4	0.630427	No	1	51	MAVDTIAVGSKPLVYECENDDDCLGRIPPPFRMKCIDHFCVIYMKESDEWE	N/A	51	4	4.62		TpNCR125/Tp2_ChrLoc_50259896
TpNCR126	Tp2_ChrLoc_56282625	LOC_LG2_56282625	LG2	join(56282643..56282721,56282833..56282939)	2.10611	1364.65	-9.34	-25.28	4.8373	Yes	1	61	MAKTLKFVYAIILFLFLFFVATEAGTELVECEKDSDCPISWHEFFHNKCYLNKCKWVFRFP	24^25: TEA-GT	37	4	6.29	GTELVECEKDSDCPISWHEFFHNKCYLNKCKWVFRFP	TpNCR126/Tp2_ChrLoc_56282625
TpNCR127	Tp2_ChrLoc_61767319	LOC_LG2_61767319	LG2	join(61767319..61767406,61767505..61767593)	1	1				No	1	58	MDKILKFVCVMIILLCKFLVSAQFISYSIISKPCVRDSDCPLCIYPIKRRCRKSVCMC	22^23: VSA-QF	36	6	9.41	QFISYSIISKPCVRDSDCPLCIYPIKRRCRKSVCMC	TpNCR127/Tp2_ChrLoc_61767319
TpNCR128	Tp2_ChrLoc_64800108	LOC_LG2_64800108	LG2	join(64800108..64800195,64800291..64800388)	2.10611	15.819	-2.91	-11.74	3.52119	Yes	1	61	MSKIFKFVYAVIIFISLFLVVTDANGKPFFHNCTIISDCSRNVCSYGGIPLCIMGQCICIY	26^27: ANG-KP	35	6	8.4	KPFFHNCTIISDCSRNVCSYGGIPLCIMGQCICIY	TpNCR128/Tp2_ChrLoc_64800108
TpNCR129	Tp2_ChrLoc_71566917	LOC_LG2_71566917	LG2	complement(71566917..71567129)	2.10611	16.9096	-3.01	-18.62	4.31	Yes	0	70	MGKSLKLISTIILFIFLFFTTKEVASNPSIFKTSIQCKTVKECPDVVEADNKYVAYICMNGYCHRMTYRP	26^27: VAS-NP	44	4	8.92	NPSIFKTSIQCKTVKECPDVVEADNKYVAYICMNGYCHRMTYRP	TpNCR129/Tp2_ChrLoc_71566917
TpNCR130	Tp3_ChrLoc_1972932	LOC_LG3_1972932	LG3	join(1972932..1973001,1973104..1973213)	2.10611	1717.48	-9.67	-24.46	4.78053	Yes	1	59	MAKILYTVILYVFLFLIANSVDCRYTNLMAAAPIPCKGIVDCPPSWVRKYKCINNRCVF	23^24: VDC-RY	36	4	9.66	RYTNLMAAAPIPCKGIVDCPPSWVRKYKCINNRCVF	TpNCR130/Tp3_ChrLoc_1972932
TpNCR131	Tp3g123918294	LOC123918294	LG3	join(1980503..1980575,1980682..1980806)	2.3143	615.439	-8.05	-11.11	3.42715	Yes	1	65	MTKTLQFVYTMIFYFFLIANEVDCGFTNLLGKSILYCHTVDDCPKSWVRKYKCIDNRCRYYTVFV	24^25: VDC-GF	41	4	9.36	GFTNLLGKSILYCHTVDDCPKSWVRKYKCIDNRCRYYTVFV	TpNCR131/Tp3g123918294
TpNCR132	Tp3g123918293	LOC123918293	LG3	join(1990485..1990563,1990674..1990804)	2.41942	1149.7	-8.89	-26.22	4.90043	Yes	1	69	MAKILKFVYVMILSFFLFLVAKRVDCGYTNLINKPVPCNTRDDCPQIWTRKYHCINNECVVYSISTIRL	26^27: VDC-GY	43	4	8.98	GYTNLINKPVPCNTRDDCPQIWTRKYHCINNECVVYSISTIRL	TpNCR132/Tp3g123918293
TpNCR133	Tp3g123918767	LOC123918767	LG3	join(13461432..13461513,13461610..13461690,13463205..13463224)	2.3143	1714.88	-9.53	-33.21	5.30962	Yes	2	60	MTNINMFVCALIISLFMFLNELSAHRISDIPCKVDSDCPQPSINRYNWWCRKDFCVKYYL	24^25: LSA-HR	36	4	8.9	HRISDIPCKVDSDCPQPSINRYNWWCRKDFCVKYYL	TpNCR133/Tp3g123918767
TpNCR134	Tp3g123918769	LOC123918769	LG3	join(13470057..13470138,13470234..13470346)	1.94609	650.565	-8.38	-42.9	5.7532	Yes	1	64	MTNIDMFVYALITFLFTFLNELSAYKITDIPCKVDSDCPPRTILIQWRCRKNFCELIKFIPFRI	24^25: LSA-YK	40	4	9.5	YKITDIPCKVDSDCPPRTILIQWRCRKNFCELIKFIPFRI	TpNCR134/Tp3g123918769
TpNCR135	Tp3g123918770	LOC123918770	LG3	join(13482100..13482181,13482277..13482425)	2.59605	385.218	-7.21	-14.04	3.82636	Yes	1	76	MTNINMFVYALITFFFTFLNELSAYKITDIPCKVESDCPPTTILIQWRCREHFCELIKFIPFRILFFVIVVMFVKI	24^25: LSA-YK	52	4	8.97	YKITDIPCKVESDCPPTTILIQWRCREHFCELIKFIPFRILFFVIVVMFVKI	TpNCR135/Tp3g123918770
TpNCR136	Tp3g123918771	LOC123918771	LG3	join(13499572..13499653,13499748..13499863)	1.94609	32.5219	-4.06	-11.14	3.43253	Yes	1	65	MTNIDMFVYALIIFLFTFLNELSAYKTTTIPCGVNRDCPSAEKGQFWWQCREKFCELIKFILFRI	24^25: LSA-YK	41	4	9.25	YKTTTIPCGVNRDCPSAEKGQFWWQCREKFCELIKFILFRI	TpNCR136/Tp3g123918771
TpNCR137	Tp3g123917086	LOC123917086	LG3	complement(join(13981799..13981914,13981997..13982072))	1.94609	37.2256	-4.26	-14.57	3.88904	Yes	1	63	MSQIIKFVYFTLLFISLLLVVTQVDAQSSPDCEKDSDCPPLLCPDSYVAKCIAFMCICLSFSQ	26^27: VDA-QS	37	6	4.35	QSSPDCEKDSDCPPLLCPDSYVAKCIAFMCICLSFSQ	TpNCR137/Tp3g123917086
TpNCR138	Tp3g123918162	LOC123918162	LG3	join(16188765..16188801,16189563..16189699)	1.94609	81.816	-5.39	-7.05	2.67131	Yes	1	57	MAKYLFLQQTAVTLEFCEDNGDCHDYTCTPPAVPNCVFNAVKNLKSFFGFGICQCVP	N/A	57	6	5.1		TpNCR138/Tp3g123918162
TpNCR139	Tp3g123918511	LOC123918511	LG3	complement(join(18575380..18575478,18575580..18575652))	1.94609	49.3805	-4.67	-42.94	5.75499	Yes	1	56	MTQILMFVYFVVIFLSLFLLVTSRSSIPCKIEADCPDELYYFIECVDGFCVYWRDE	23^24: VTS-RS	33	4	4.33	RSSIPCKIEADCPDELYYFIECVDGFCVYWRDE	TpNCR139/Tp3g123918511
TpNCR140	Tp3g123917605	LOC123917605	LG3	join(30311718..30311787,30311917..30312026)	1.94609	56.5425	-4.86	-13.02	3.69749	Yes	1	59	MSKTLLFISSTILFHFLFLITYIEYFGPCTSDSDCPNYLCSTNGIGKCSSYGCTCVYNP	31^32: CTS-DS	28	5	4.5	DSDCPNYLCSTNGIGKCSSYGCTCVYNP	TpNCR140/Tp3g123917605
TpNCR141	Tp3g123917915	LOC123917915	LG3	join(35500716..35500773,35500889..35501058)	2.64045	784.827	-8.22	-13.21	3.72218	Yes	1	75	MMNKGHFGFFFILLLLLTCDMMEQTEGWGCDPAECDLKCIAAGYPRGGQCINKIRCVCKKSIAGVMKEHMQGEHL	27^28: TEG-WG	48	6	8.84	WGCDPAECDLKCIAAGYPRGGQCINKIRCVCKKSIAGVMKEHMQGEHL	TpNCR141/Tp3g123917915
TpNCR142	Tp3g123917919	LOC123917919	LG3	join(35531615..35531672,35531799..35531967)	1.94609	633.928	-8.35	-12.16	3.58154	Yes	1	75	MMNKGHFGFFFILLILLTCDMMEQTEGWGCDPAECDLICIIAGYPRGGQCVNKIRCFCKISIAGVMKDHMQGEHL	27^28: TEG-WG	48	6	7.47	WGCDPAECDLICIIAGYPRGGQCVNKIRCFCKISIAGVMKDHMQGEHL	TpNCR142/Tp3g123917919
TpNCR143	Tp3g123917924	LOC123917924	LG3	join(35568582..35568636,35571236..35571513)	1.94609	15.6585	-3.01	-5.42	2.25043	Yes	1	64	MNKARFELFFILFILLACRMVVQIEGSDCDHLDCYSKCRALGWIFGSCQGFPIKSCYCQAVRIQ	26^27: IEG-SD	38	6	8.43	SDCDHLDCYSKCRALGWIFGSCQGFPIKSCYCQAVRIQ	TpNCR143/Tp3g123917924
TpNCR144	Tp3g123917925	LOC123917925	LG3	join(35583418..35583475,35583639..35583781)	2.40523	92.5844	-5.27	-10.2	3.28388	Yes	1	66	MMNKTHFGFFFILLTLLASEMVLQTEGWGCTDLNCHWTCRAQDYHVGVCTGFVIKSCKCLGQKVLE	27^28: TEG-WG	39	6	8.49	WGCTDLNCHWTCRAQDYHVGVCTGFVIKSCKCLGQKVLE	TpNCR144/Tp3g123917925
TpNCR145	Tp3g123917927	LOC123917927	LG3	join(35599409..35599466,35600657..35601404)	1.94609	77.9382	-5.32	-34.88	5.39455	Yes	1	65	MMNKAHFHLFFILLILLASEMVVQTEESDCDNFDCNFNCIAVGWNSGSCEGFPIKSCLCLSVRIQ	25^26: VQT-EE	40	6	4.25	EESDCDNFDCNFNCIAVGWNSGSCEGFPIKSCLCLSVRIQ	TpNCR145/Tp3g123917927
TpNCR146	Tp3g123917922	LOC123917922	LG3	join(35604141..35604195,35605045..35605181)	1.94609	96.3864	-5.63	-99.21	7.2083	Yes	1	63	MNKARFGLFFILFILLACQMMVQTDGSVCDHQDCFFNCVADGWFFGLCKGIPKSCHCMVVRIK	26^27: TDG-SV	37	6	8.48	SVCDHQDCFFNCVADGWFFGLCKGIPKSCHCMVVRIK	TpNCR146/Tp3g123917922
TpNCR147	Tp3g123917433	LOC123917433	LG3	complement(join(39221623..39221753,39221853..39221931))	2.70311	451.861	-7.39	-14.16	3.84014	Yes	1	69	MAKTVKFVNVMIIICFFVFLIAMNVDAVVNKKCNQDSDCPKSMCQSPLKRKCVMKNTPLSSKNGICTCV	27^28: VDA-VV	42	6	9.71	VVNKKCNQDSDCPKSMCQSPLKRKCVMKNTPLSSKNGICTCV	TpNCR147/Tp3g123917433
TpNCR148	Tp3g123916772	LOC123916772	LG3	complement(join(39363489..39363598,39363700..39363769))	4.14003	3868.58	-9.87	-20.73	4.49498	Yes	1	59	MANIVNFVYVMIIFLFVYLMNVDAVKKCSKTSDCPLHMCWNYTFPKCLDNVCKCIKGSP	24^25: VDA-VK	35	6	9.3	VKKCSKTSDCPLHMCWNYTFPKCLDNVCKCIKGSP	TpNCR148/Tp3g123916772
TpNCR149	Tp3_ChrLoc_39388729	LOC_LG3_39388729	LG3	join(39388729..39388804,39388893..39389005)	3.66174	1112.67	-8.25	-13.17	3.71712	Yes	1	62	MVKIVNFVYVMIISLYAFLVATNVDATIQCNQDFQCPAYMCPPPIRPRCINGICTCINKRKP	26^27: VDA-TI	36	6	9.29	TIQCNQDFQCPAYMCPPPIRPRCINGICTCINKRKP	TpNCR149/Tp3_ChrLoc_39388729
TpNCR150	Tp3g123916935	LOC123916935	LG3	complement(join(39400837..39400967,39401071..39401152))	1.94609	240.672	-6.95	-48.12	5.95249	Yes	1	70	MTQIINFIYVVIILIFVFLITMNVDGYVFFKCFQEYDCPKYMCPPPIIASCVNRRICACIKPYFEDWQWV	N/A	70	6	6.78		TpNCR150/Tp3g123916935
TpNCR151	Tp3g123914501	LOC123914501	LG3	join(39513360..39513450,39513538..39513662)	4.98103	578.307	-6.86	-6.78	2.60695	Yes	1	71	MAESVKFIYVMIIFLSIFLVANANKWAEFLHIYRCFTAVDCPLDICIAGKIPDCKFNLCKCVTAPVVEPEV	23^24: ANA-NK	48	6	5.83	NKWAEFLHIYRCFTAVDCPLDICIAGKIPDCKFNLCKCVTAPVVEPEV	TpNCR151/Tp3g123914501
TpNCR152	Tp3_ChrLoc_39515513	LOC_LG3_39515513	LG3	complement(join(39515513..39515667,39515772..39515847))	8.18735	4019.19	-8.94	-6.15	2.4494	Yes	1	76	MAEAIKFVYVIIIFFSLFLIAMNVDALIKCTHVSDCPNEISTCAGAMEVKCHAFNTLLFPDPVCVCSGEMSLFLIS	26^27: VDA-LI	50	6	5.09	LIKCTHVSDCPNEISTCAGAMEVKCHAFNTLLFPDPVCVCSGEMSLFLIS	TpNCR152/Tp3_ChrLoc_39515513
TpNCR153	Tp3g123914500	LOC123914500	LG3	join(39528930..39529005,39529110..39529276)	8.01459	3531.05	-8.78	-7.25	2.71536	Yes	1	80	MAEAIKFVYVIIIFFSLFLIAMNVDAEIMCSDVSDCPNEISTCAGDMEVKCYRFKLGFFSFVYPYRVCVCYGEKSLFLIS	26^27: VDA-EI	54	6	4.96	EIMCSDVSDCPNEISTCAGDMEVKCYRFKLGFFSFVYPYRVCVCYGEKSLFLIS	TpNCR153/Tp3g123914500
TpNCR154	Tp3_ChrLoc_39556550	LOC_LG3_39556550	LG3	complement(join(39556697..39556806,39556923..39556998))	2.10611	37.5692	-4.16	-12.26	3.59548	Yes	1	61	MVKIVVFVYVMIICVFLIHFATNVEAGTRCFQDSDCPQDMCQSPFKPKCIYSNCVCYRMMP	26^27: VEA-GT	35	6	8.49	GTRCFQDSDCPQDMCQSPFKPKCIYSNCVCYRMMP	TpNCR154/Tp3_ChrLoc_39556550
TpNCR155	Tp3g123915085a	LOC123915085a	LG3	complement(join(39594867..39594976,39595089..39595182))	1.94609	114.874	-5.88	-23.11	4.6827	Yes	1	67	MEMGKNKTKIVKFVHVMIILNYIILFTMIIDAGNRCFQDSDCPQNMCSPPFKPGCFYGWCVPELILE	16^17: IDA-GN	51	5	4.55	MIILNYIILFTMIIDAGNRCFQDSDCPQNMCSPPFKPGCFYGWCVPELILE	TpNCR155/Tp3g123915085a
TpNCR156	Tp3g123915085b	LOC123915085b	LG3	complement(join(39595747..39595856,39595959..39596061))	1.94609	13.407	-2.78	-3.59	1.63785	No	1	70	MIKMFSKKNMTEIVKFNYVVIIFLSLLFVTMNVNAGFKCLQNSDCPQNWCPLPFKPRCSYSWCICVKKKE	26^27: VNA-GF	44	6	9.32	LFVTMNVNAGFKCLQNSDCPQNWCPLPFKPRCSYSWCICVKKKE	TpNCR156/Tp3g123915085b
TpNCR157	Tp3g123917326	LOC123917326	LG3	join(40434291..40434336,40434440..40434534)	2.9727	95.7434	-5.01	-10.03	3.25526	Yes	1	46	MIIFLSLFLFAKNVVGIICFQDSDCPQDMCPYPFKPKCNNYGYCKC	16^17: VVG-II	30	6	6.69	IICFQDSDCPQDMCPYPFKPKCNNYGYCKC	TpNCR157/Tp3g123917326
TpNCR158	Tp3g123917082	LOC123917082	LG3	join(40468947..40469019,40469120..40469238)	5.6582	130.952	-4.53	-6.84	2.62045	Yes	1	63	MAEIGKLACVIILLLLFLVATNIEARKSRRCFSDSDCMNMFCRRPKIQKCMYQSLCKCVLPVF	25^26: IEA-RK	38	6	9.84	RKSRRCFSDSDCMNMFCRRPKIQKCMYQSLCKCVLPVF	TpNCR158/Tp3g123917082
TpNCR159	Tp3g123918723	LOC123918723	LG3	complement(join(40530599..40530729,40530829..40530904))	1.94609	796.255	-8.68	-80.98	6.85574	Yes	1	68	MAEIVKCVYVMAIFVFLFLVAANVDVNIPCENHADCPHYMCAHPLKPRCVRFRCECIDHWNPLKLVPT	22^23: VAA-NV	46	6	7.64	NVDVNIPCENHADCPHYMCAHPLKPRCVRFRCECIDHWNPLKLVPT	TpNCR159/Tp3g123918723
TpNCR160	Tp3g123916859	LOC123916859	LG3	complement(join(40547330..40547442,40547531..40547603))	2.3143	791.741	-8.42	-28	5.01441	Yes	1	61	MTKMVKFIYVKIIFLFLFLVTGNTVNIKCEMNSDCPPYMCAYPLKAKCVAHKCKCKDMDDP	22^23: VTG-NT	39	6	8.47	NTVNIKCEMNSDCPPYMCAYPLKAKCVAHKCKCKDMDDP	TpNCR160/Tp3g123916859
TpNCR161	Tp3g123916705	LOC123916705	LG3	complement(join(41880460..41880605,41880706..41880781))	2.24715	504.86	-7.81	-19.43	4.38373	Yes	1	73	MVKIIEFVYVMIMILTLFLIATNIEAISRFAYKQCVSDADCPKKMCRYPENAKCVYQSICKCVGPKFIEKLFI	14^15: IEA-IS	59	6	9.36	LTLFLIATNIEAISRFAYKQCVSDADCPKKMCRYPENAKCVYQSICKCVGPKFIEKLFI	TpNCR161/Tp3g123916705
TpNCR162	Tp3g123912959	LOC123912959	LG3	complement(join(43567612..43567718,43567801..43567879))	4.04811	192.531	-5.57	-4.59	1.99696	No	1	61	MIKIVKFVYKIIIFLSVFLVATNANDILIECYQDSDCLKHMRFPKFVQRCIHYRCICIGTE	24^25: TNA-ND	37	5	7.51	NDILIECYQDSDCLKHMRFPKFVQRCIHYRCICIGTE	TpNCR162/Tp3g123912959
TpNCR163	Tp3g123918863	LOC123918863	LG3	complement(join(44569918..44570039,44570172..44570247))	2.9952	1477.46	-8.95	-13.3	3.7337	Yes	1	65	MAAIVKFVNIIIIFLFLFLVATNVVGRKCFTESDCPRTMCPITKLLQCIRKQCVCVTNWNIHAPT	26^27: VVG-RK	39	6	9.33	RKCFTESDCPRTMCPITKLLQCIRKQCVCVTNWNIHAPT	TpNCR163/Tp3g123918863
TpNCR164	Tp3_ChrLoc_44572793	LOC_LG3_44572793	LG3	complement(join(44572793..44572869,44572987..44573083))	2.10611	20.0776	-3.25	-11.54	3.49246	Yes	1	57	MDAIVKFVNIIIIFLSLFIVATNAAGNPGKKEKCPRTMCPTFMMAHCIRKKCLCVLM	24^25: TNA-AG	33	5	9.96	AGNPGKKEKCPRTMCPTFMMAHCIRKKCLCVLM	TpNCR164/Tp3_ChrLoc_44572793
TpNCR165	Tp3_ChrLoc_45677105	LOC_LG3_45677105	LG3	join(45677105..45677180,45677279..45677376)	1	1				No	1	57	MARNLKFVYALIILLSLFLVVTNSSRFRRCKNDADCIGYICLRGLKAKCISFYCMCV	24^25: TNS-SR	33	6	9.41	SRFRRCKNDADCIGYICLRGLKAKCISFYCMCV	TpNCR165/Tp3_ChrLoc_45677105
TpNCR166	Tp3_ChrLoc_45802337	LOC_LG3_45802337	LG3	complement(join(45802337..45802466,45802565..45802644))	1	1				No	1	67	MAQIVKLVNVIIIFLSLFLVARNVEGIRRRKQCYNDFDCPRTMCPSYLLVKCIVYNCKCCVIGTYED	26^27: VEG-KG	41	7	8.95	IRRRKQCYNDFDCPRTMCPSYLLVKCIVYNCKCCVIGTYED	TpNCR166/Tp3_ChrLoc_45802337
TpNCR167	Tp3_ChrLoc_45952050	LOC_LG3_45952050	LG3	45952050..45952250	2.10611	37.1502	-4.14	-11.78	3.52644	Yes	0	66	MPQNHKFVYILIIFLSLSLGVIGAKHILKKCQKNADCPKHMCAPEKVKCIYFTCTCMGPTGLSLDL	23^24: VIG-AK	43	6	9.3	AKHILKKCQKNADCPKHMCAPEKVKCIYFTCTCMGPTGLSLDL	TpNCR167/Tp3_ChrLoc_45952050
TpNCR168	Tp3g123916490a	LOC123916490a	LG3	45960750..45960944	1.94609	34.3063	-4.14	-6.8	2.61109	Yes	0	64	MPQNHKLVYILIIFLSLSLGVIGVQTNLFIKCKKNADCPKYKCASNKVKCIIFTCMCMGLDSIQ	23^24: VIG-VQ	41	6	9.46	VQTNLFIKCKKNADCPKYKCASNKVKCIIFTCMCMGLDSIQ	TpNCR168/Tp3g123916490a
TpNCR169	Tp3g123918848	LOC123918848	LG3	complement(join(46179820..46179935,46180030..46180132))	2.40523	1228.37	-9	-26.8	4.93854	Yes	1	72	MAQIQKFTYALIILLSMFLLVTYISCQIGMEMEISRTPCHRDKDCEVQVPCDLPEVSKCIDHTCDCVLIKTP	26^27: ISC-QI	46	6	5.05	QIGMEMEISRTPCHRDKDCEVQVPCDLPEVSKCIDHTCDCVLIKTP	TpNCR169/Tp3g123918848
TpNCR170	Tp3_ChrLoc_46181964	LOC_LG3_46181964	LG3	complement(join(46181964..46182073,46182186..46182294))	2.10611	2274.12	-10.08	-90.18	7.04273	Yes	1	72	MAQIQKFIYALIIFLCMFLLVTYSGGQMNLEIESQLNNDIPCHWDDDCEVHLPCDLPLISKCINHNCECLLP	26^27: SGG-QM	46	6	4.44	QMNLEIESQLNNDIPCHWDDDCEVHLPCDLPLISKCINHNCECLLP	TpNCR170/Tp3_ChrLoc_46181964
TpNCR171	Tp3g_LG346187887	LOC_LG346187887	LG3	complement(46187887..46188102)	2.10611	40.1406	-4.25	-3.87	1.74527	No	0	71	MAQILKFLSKFLSVAYCMPFLHTIIILSFIMMLQFDISVAPFPCYSQADCVNKACHYPLKLRCLYYNCECV	24^25: VAP-FP	47	6	8.4	IILSFIMMLQFDISVAPFPCYSQADCVNKACHYPLKLRCLYYNCECV	TpNCR171/Tp3g_LG346187887
TpNCR172	Tp3_ChrLoc_46201399	LOC_LG3_46201399	LG3	complement(join(46201399..46201505,46201623..46201725))	2.10611	85.9841	-5.35	-27.04	4.95374	Yes	1	69	MAHNLMFIYVLIIFFSMFLVITDGGGPDGGRTPILSPFPCKSDFNCVKKPCPYPLIAKCISFYCECVGR	24^25: TDG-GG	45	6	9.08	GGPDGGRTPILSPFPCKSDFNCVKKPCPYPLIAKCISFYCECVGR	TpNCR172/Tp3_ChrLoc_46201399
TpNCR173	Tp3g123917133	LOC123917133	LG3	complement(join(46208064..46208188,46208320..46208407))	1.94609	348.534	-7.48	-55.26	6.1925	Yes	1	70	MTKLLKFIYTLIIFISIFLVVLDGLRTPSLIPWPCGQDEDCETKACHRPLTRKCISSNCDCVKRSFFIKK	26^27: VNG-IR	44	6	9.09	TPSLIPWPCGQDEDCETKACHRPLTRKCISSNCDCVKRSFFIKK	TpNCR173/Tp3g123917133
TpNCR174	Tp3_ChrLoc_46222489	LOC_LG3_46222489	LG3	complement(join(46222489..46222616,46222866..46222959))	3.81358	442.87	-6.86	-9.93	3.23824	Yes	1	73	MAHISKFIYVLIIFLFMFLVITDGGGPRKPMFAPFPCRINSDCFNKACYRPLIPKCISFNCGCVARKHQHLYD	24^25: TDG-GG	49	6	9.63	GGPRKPMFAPFPCRINSDCFNKACYRPLIPKCISFNCGCVARKHQHLYD	TpNCR174/Tp3_ChrLoc_46222489
TpNCR175	Tp3g123917134	LOC123917134	LG3	complement(join(46231262..46231389,46231671..46231758))	1.94609	31.4056	-4.01	-5.69	2.32621	Yes	1	71	MIKLLKFIYTLIICISMFLVVTNGVLRPAVKQPWSCEQDDDCETMACHKPLIPYCIYYKCLCMERFSDRGY	N/A	71	7	8.31		TpNCR175/Tp3g123917134
TpNCR176	Tp3_ChrLoc_46786906	LOC_LG3_46786906	LG3	complement(join(46786906..46787018,46787119..46787194))	2.10611	25.6472	-3.61	-44.27	5.80777	Yes	1	62	MVETDKFIYAMFIFLSLFFIATNSNSIYRCFIDFDCPREMCPGHMERPECMKTICKCCKTVY	16^17: SNS-IY	46	7	8.43	LFFIATNSNSIYRCFIDFDCPREMCPGHMERPECMKTICKCCKTVY	TpNCR176/Tp3_ChrLoc_46786906
TpNCR177	Tp3g123917183	LOC123917183	LG3	complement(join(46789779..46789897,46790012..46790102))	1.94609	383.989	-7.62	-31.32	5.2081	Yes	1	69	MNGIVKFVYVIIIFISLFFVARSAEIYVPDEIINCKSFLDCPYDMCRRYFEPKCKKSICKCFRWMDDPL	23^24: ARS-AE	46	6	6.92	AEIYVPDEIINCKSFLDCPYDMCRRYFEPKCKKSICKCFRWMDDPL	TpNCR177/Tp3g123917183
TpNCR178	Tp3g123917240	LOC123917240	LG3	complement(join(47451007..47451119,47451426..47451501))	1	1				No	1	62	MAEIVKYIYVIIIFLSLLLVSREVDGCTGDIECKRKMWCPSPSKPMCLYPMCVCAIIKIIVK	26^27: VDG-CT	36	6	9.35	CTGDIECKRKMWCPSPSKPMCLYPMCVCAIIKIIVK	TpNCR178/Tp3g123917240
TpNCR179	Tp3g123917241	LOC123917241	LG3	complement(join(47456064..47456197,47457131..47457206))	1.94609	66.5519	-5.1	-32.15	5.2536	Yes	1	69	MIEIVKYVYVIIIFLSLLLVSREVDAYSECASDSDCQSKQCEDPFKPMCVHPLSGFAQCKCAIVIAEWD	26^27: VDA-YS	43	6	4.66	YSECASDSDCQSKQCEDPFKPMCVHPLSGFAQCKCAIVIAEWD	TpNCR179/Tp3g123917241
TpNCR180	Tp3_ChrLoc_47460526	LOC_LG3_47460526	LG3	complement(join(47460526..47460635,47460876..47460951))	1	1				No	1	61	MTDIVKFVYVMIIFLNLLLVSSEVDDFECQLKKCRNPLKPRCINSQCKCAIITVGLGSIAT	22^23: VSS-EV	39	5	8.98	EVDDFECQLKKCRNPLKPRCINSQCKCAIITVGLGSIAT	TpNCR180/Tp3_ChrLoc_47460526
TpNCR181	Tp3g123916862	LOC123916862	LG3	join(48207762..48207837,48207935..48208071)	1.94609	478.63	-7.94	-51.04	6.05458	Yes	1	70	MAEIVKFICVIMIFFFLFFVATNIEATFIRCYRDACCPTNLCLPRMKPRCMYNSICKCVQKTYSEINMPT	26^27: IEA-TF	44	7	9.27	TFIRCYRDACCPTNLCLPRMKPRCMYNSICKCVQKTYSEINMPT	TpNCR181/Tp3g123916862
TpNCR182	Tp3g123916371	LOC123916371	LG3	join(48214854..48214929,48215014..48215132)	1.94609	111.284	-5.84	-14.38	3.86658	Yes	1	64	MAEIIKFVCFMIIFLFLIFVAKNVEATRCYTDADCPKDSCPKARTKPKCVAFVCRCVPIIYPDK	26^27: VEA-TR	38	6	9.2	TRCYTDADCPKDSCPKARTKPKCVAFVCRCVPIIYPDK	TpNCR182/Tp3g123916371
TpNCR183	Tp3g123916370	LOC123916370	LG3	join(48221559..48221634,48221735..48221862)	1.94609	257.75	-7.05	-355.04	9.42299	Yes	1	67	MTEFIKFVCILIIFFSLLFIATNVEATFFKCITDSDCPKDMCPDPRMKPKCIDARICKCVKKLYPEK	26^27: VEA-TF	41	6	9.21	TFFKCITDSDCPKDMCPDPRMKPKCIDARICKCVKKLYPEK	TpNCR183/Tp3g123916370
TpNCR184	Tp3g123912695	LOC123912695	LG3	join(48228806..48228884,48228975..48229099)	2.54926	5167.39	-10.99	-24.13	4.75686	Yes	1	67	MAKIIKFVCVMIIIFSLFLAATNAERGQFIYCKDDSECQNRECLLPWTQRKCLRFGICVCAMVYPET	24^25: TNA-ER	43	6	6.88	ERGQFIYCKDDSECQNRECLLPWTQRKCLRFGICVCAMVYPET	TpNCR184/Tp3g123912695
TpNCR185	Tp3_ChrLoc_48552327	LOC_LG3_48552327	LG3	complement(join(48552327..48552424,48552524..48552590))	2.10611	7.37115	-1.81	-7.64	2.80146	Yes	1	54	MTQILKFNALIIFLSLFLAVTNGFFFCTIVDDCPAQLCFETQKSLCMDYRCECM	23^24: TNG-FF	31	6	4.37	FFFCTIVDDCPAQLCFETQKSLCMDYRCECM	TpNCR185/Tp3_ChrLoc_48552327
TpNCR186	Tp3_ChrLoc_48555850	LOC_LG3_48555850	LG3	complement(join(48555850..48555947,48556055..48556127))	2.10611	93.3849	-5.47	-8.6	2.99821	Yes	1	56	MTQILKFVYALIIFLSLFLVVANGGFFICKDVDDCPKQLCFESQTSLCMYFRCECI	N/A	56	6	5.14		TpNCR186/Tp3_ChrLoc_48555850
TpNCR187	Tp3g123918710	LOC123918710	LG3	complement(join(48995026..48995137,48995244..48995346))	1	1				No	1	71	MCEIVKFLYIMIIFLSIFLVTTNVDGCVEKPNIDDYECRKDDDCXNKKCRKPLEPSCINKRCKCVVIRLRS	26^27: VDG-CV	45	7	9.22	CVEKPNIDDYECRKDDDCXNKKCRKPLEPSCINKRCKCVVIRLRS	TpNCR187/Tp3g123918710
TpNCR188	Tp3g123917449	LOC123917449	LG3	complement(join(49000052..49000164,49000269..49000344))	1.94609	59.1041	-4.92	-30.4	5.15666	Yes	1	62	MCEIVKFLYVMLIFLSIFLVTTNVDGYRCRKDYDCLNKKCRKPLEPSCIYFHCTCIEIHLRF	26^27: VDG-YR	36	6	9.17	YRCRKDYDCLNKKCRKPLEPSCIYFHCTCIEIHLRF	TpNCR188/Tp3g123917449
TpNCR189	Tp3g123917394	LOC123917394	LG3	complement(join(49004585..49004709,49004817..49004892))	1.94609	73.7026	-5.24	-12.42	3.61718	Yes	1	66	MFEIVKFIYVMIIFLAIFFVSKNVNGYSCRSEYECLNRRCVEPLVPRCISSRCQCGYKPLPKLMLF	26^27: VNG-YS	40	6	9.19	YSCRSEYECLNRRCVEPLVPRCISSRCQCGYKPLPKLMLF	TpNCR189/Tp3g123917394
TpNCR190	Tp3g123917323	LOC123917323	LG3	complement(join(49060177..49060319,49060420..49060492))	1.94609	533.934	-8.1	-25.76	4.87025	Yes	1	71	MYQIVMFVIMIVFLSTFFVSTNIDVNFRCNKDAECRNKWCRWGRKPRCIKHICKCLEVNVGVDYVPTCFNI	21^22: VST-NI	50	7	9.4	NIDVNFRCNKDAECRNKWCRWGRKPRCIKHICKCLEVNVGVDYVPTCFNI	TpNCR190/Tp3g123917323
TpNCR191	Tp3g123917322	LOC123917322	LG3	complement(join(49086191..49086291,49086394..49086469))	1.94609	265.36	-7.09	-12.84	3.67323	Yes	1	58	MFKIVKFIYIMFIFLFIFLVSTNVNGIRCTSNFDCLGLRCNPPYQPMCVKHRCKCAYF		32	6	9.3	IRCTSNFDCLGLRCNPPYQPMCVKHRCKCAYF	TpNCR191/Tp3g123917322
TpNCR192	Tp3g123917103	LOC123917103	LG3	complement(join(49097496..49097656,49097757..49097832))	2.70311	783.656	-8.18	-17.08	4.16182	Yes	1	78	MFEIVKFIHVIFTFLSIFLVSTNVNAGYRCNSHAACVDKHCYEPKVPRCIKTRCNCVDLRYWQDVDGAHYDVLGHVPK	26^27: VNA-GY	52	6	8.78	GYRCNSHAACVDKHCYEPKVPRCIKTRCNCVDLRYWQDVDGAHYDVLGHVPK	TpNCR192/Tp3g123917103
TpNCR193	Tp3g123917075	LOC123917075	LG3	complement(join(49111761..49111855,49111960..49112035))	1.94609	262.058	-7.07	-43.83	5.79038	Yes	1	56	MLKIVKFIYAIFIFYFIILVPTNVNGYTCRTHYECLNKRCIKPEGPRCVNGHCKCA	N/A	56	6	9.44		TpNCR193/Tp3g123917075
TpNCR194	Tp3g123918050	LOC123918050	LG3	complement(join(49124458..49124573,49124678..49124753))	1.94609	27.7814	-3.84	-7.69	2.81374	Yes	1	63	MTKILNFVYVMSIILSIFIVSMNVNGLECRNDYECLNKRCTVPFEPRCIFYRCKCIQNNFDFF	26^27: VNG-LE	37	6	8.49	LECRNDYECLNKRCTVPFEPRCIFYRCKCIQNNFDFF	TpNCR194/Tp3g123918050
TpNCR195	Tp3g123917757	LOC123917757	LG3	complement(join(49128417..49128535,49129958..49130033))	1.94609	14.0669	-2.85	-3.61	1.64778	No	1	64	MFEIIKKFHIIFIFLSIFLISTNVNAYHRCNRDVDCKERYCRRPREPRCILHQCRCVEVELMFD	26^27: VNA-YH	38	6	8.79	YHRCNRDVDCKERYCRRPREPRCILHQCRCVEVELMFD	TpNCR195/Tp3g123917757
TpNCR196	Tp3g123917755	LOC123917755	LG3	complement(join(49132366..49132490,49132595..49132670))	1.94609	187.742	-6.59	-56.26	6.22344	Yes	1	66	MLEIVKFIYVMFIFFFIFLVPTNVNGYNCRKHYDCLNKRCIVPQEPRCVNGYCKCVSPMHIGHVPK	26^27: VNG-YN	40	6	9.34	YNCRKHYDCLNKRCIVPQEPRCVNGYCKCVSPMHIGHVPK	TpNCR196/Tp3g123917755
TpNCR197	Tp3g123917370	LOC123917370	LG3	complement(join(49149437..49149582,49149683..49149755))	1.94609	374.37	-7.59	-26.98	4.95002	Yes	1	72	MCEIVKFVVMIVFLSAFFISANIDSVYRCNRDVECRNKYCRRPREPRCIRHICTCVEVEDVGLDYVSTYFNI	23^24: ANI-DS	49	6	8.33	DSVYRCNRDVECRNKYCRRPREPRCIRHICTCVEVEDVGLDYVSTYFNI	TpNCR197/Tp3g123917370
TpNCR198	Tp3g123917494	LOC123917494	LG3	complement(join(49722077..49722213,49722306..49722378))	1.94609	21.2481	-3.45	-4.49	1.96196	No	1	69	MVKILKFVYTFIIFHFLILLGTNDGMKDLLPVINRYGHHITCITVADCPDHKCQDRFVLKCINNKCYYL	25^26: NDG-MK	44	5	8.83	MKDLLPVINRYGHHITCITVADCPDHKCQDRFVLKCINNKCYYL	TpNCR198/Tp3g123917494
TpNCR199	Tp3_ChrLoc_49758788	LOC_LG3_49758788	LG3	join(49758788..49758854,49758989..49759200)						No	1	64	MVKILKFVYALTIFLSLILLVTVFTSLKDMYGFHCTCIAVHDCPKYRCNNPFVLRCIWNKCYCM	N/A	64	7	9.22		TpNCR199/Tp3_ChrLoc_49758788
TpNCR200	Tp3_ChrLoc_49779178	LOC_LG3_49779178	LG3	join(49779178..49779250,49779492..49779619)	1	1				No	1	66	MLKILKFVYALINIFSLILLVTGEHIFPIVNVYGSHVKCIKIDNCPNDRCPDPFVLRCIGRKCYCS	N/A	66	6	9.17		TpNCR200/Tp3_ChrLoc_49779178
TpNCR201	Tp3g123917529	LOC123917529	LG3	join(50094237..50094312,50094415..50094548)	3.50676	411.379	-6.87	-11.54	3.49257	Yes	1	69	MANVIKFVYSMIIFVSLFLVAMKVDANHCYQESDCVYMLRDMCFPPRKSICKYYESVPKSLGGKCICID	26^27: VDA-NH	43	6	8.43	NHCYQESDCVYMLRDMCFPPRKSICKYYESVPKSLGGKCICID	TpNCR201/Tp3g123917529
TpNCR202	Tp3_ChrLoc_50372750	LOC_LG3_50372750	LG3	join(50372793..50372868,50372968..50373086)	2.96914	345.667	-6.86	-11.49	3.48422	Yes	1	64	MGEIVKFVYVMIIFFSLFLVEASFTPDVRCSSNYNCPAGMCLFPLKPICKSTKCICVKSSSVTS	22^23: VEA-SF	42	6	9.27	SFTPDVRCSSNYNCPAGMCLFPLKPICKSTKCICVKSSSVTS	TpNCR202/Tp3_ChrLoc_50372750
TpNCR203	Tp4_ChrLoc_1853250	LOC_LG4_1853250	LG4	complement(join(1853303..1853421,1853529..1853604))	2.10611	34.0891	-4.02	-30.21	5.14538	Yes	1	64	MVKTLMFVYTMILFLSLFIVAKKVDAQLRCKFDIDCPRVENLYPMIYRCIYKKCRLVSVEPLIL	26^27: VDA-QL	38	4	9.15	QLRCKFDIDCPRVENLYPMIYRCIYKKCRLVSVEPLIL	TpNCR203/Tp4_ChrLoc_1853250
TpNCR204	Tp4g123923601	LOC123923601	LG4	complement(join(2348172..2348184,2349807..2349927,2350020..2350101))	2.53375	482.75	-7.57	-19.51	4.39071	Yes	2	71	MAETLKIVYIMMLLFSLILIIRADPPPQTCLTRKDCNRVFPINANGQPMISYRPLCLAGRCIDLANLSMDP	23^24: IRA-DP	48	4	8.53	DPPPQTCLTRKDCNRVFPINANGQPMISYRPLCLAGRCIDLANLSMDP	TpNCR204/Tp4g123923601
TpNCR205	Tp4g123919574	LOC123919574	LG4	complement(join(2353807..2353928,2354022..2354103))	2.64045	1869.61	-9.47	-21.59	4.56493	Yes	1	67	MAKTFKFVYVVMLFISLILIIRADPPLQKCSTDKDCKPGWIDHYTPGGGYKTWSKPLCIDGTCRHYF	23^24: IRA-DP	44	4	8.45	DPPLQKCSTDKDCKPGWIDHYTPGGGYKTWSKPLCIDGTCRHYF	TpNCR205/Tp4g123919574
TpNCR206	Tp4_ChrLoc_6527432	LOC_LG4_6527432	LG4	complement(join(6527432..6527580,6527673..6527748))	2.10611	71.6069	-5.09	-14.86	3.92343	Yes	1	74	MAEILKFIYLIILFISLFLVVTDVTAARVLVNCKDTIDCSRWFCKSPLVPKCISFKCKCVEIKVNSVDWAEFSL	26^27: VTA-AR	48	6	9.16	ARVLVNCKDTIDCSRWFCKSPLVPKCISFKCKCVEIKVNSVDWAEFSL	TpNCR206/Tp4_ChrLoc_6527432
TpNCR207	Tp4g123924827	LOC123924827	LG4	join(6531124..6531199,6531301..6531419)	2.10611	21.6521	-3.36	-7.13	2.6898	Yes	1	64	MGEIIKFVYLLILSISLFVVVANITEMRGQKCRDDYDCPRFLCVPPLLPKCISFKCKCRKKLIL	22^23: VVA-NI	42	6	9.66	NITEMRGQKCRDDYDCPRFLCVPPLLPKCISFKCKCRKKLIL	TpNCR207/Tp4g123924827
TpNCR208	Tp4g123924826	LOC123924826	LG4	complement(join(6532948..6533099,6533192..6533267))	1	1				No	1	66	MAEIFKFVYLIFLFISLFFVDVTATRLLRSCKRDIDCFLWYCIPPFAPKCISSKCKCGIKSKLDPF	26^27: VTA-AR	40	6	9.36	LLRSCKRDIDCFLWYCIPPFAPKCISSKCKCGIKSKLDPF	TpNCR208/Tp4g123924826
TpNCR209	Tp4g123924826a	LOC123924826a	LG4	complement(join(6532948..6533099,6533192..6533267))	1	1				No	1	75	MAEILKFIYLIILFISLFLVVTDVTAARVLIPCKETIDCSWWFCISPLVPKCISFKCKCVELIKVNSVDCKRFIL	26^27: VTA-AR	49	7	9.27	ARVLIPCKETIDCSWWFCISPLVPKCISFKCKCVELIKVNSVDCKRFIL	TpNCR209/Tp4g123924826a
TpNCR210	Tp4g123924831	LOC123924831	LG4	complement(join(6542040..6542149,6542282..6542357))	2.10611	62.8345	-4.9	-21.77	4.57974	Yes	1	61	MAKTIKFVYLMILFICFFLVVIDVNAQRRPRCKENSDCSEFPCVLPMTPKCVAFKCRCRLD	26^27: VNA-QR	35	6	9.34	QRRPRCKENSDCSEFPCVLPMTPKCVAFKCRCRLD	TpNCR210/Tp4g123924831
TpNCR211	Tp4g123924832	LOC123924832	LG4	complement(join(6544392..6544516,6544607..6544682))	2.10611	202.876	-6.59	-24.47	4.78097	Yes	1	66	MAKIIKFVYLVILFIFLVVVVTDITAQGKLNCEKDSDCFMFSCVPAAFPKCVSFECRCPFSATIEK	26^27: ITA-QG	40	6	6.83	QGKLNCEKDSDCFMFSCVPAAFPKCVSFECRCPFSATIEK	TpNCR211/Tp4g123924832
TpNCR212	Tp4_ChrLoc_6547974	LOC_LG4_6547974	LG4	complement(join(6547974..6548078,6548196..6548264))	2.10611	12.7731	-2.6	-10.06	3.2599	Yes	1	57	MAKIINFVYLVILFIFLSVVVTDGKLNCEKNSDCVMFSCVPPSNPKCVSFECRCRHY	24^25: TDG-KL	33	6	8.79	KLNCEKNSDCVMFSCVPPSNPKCVSFECRCRHY	TpNCR212/Tp4_ChrLoc_6547974
TpNCR213	Tp4g123924836	LOC123924836	LG4	complement(join(6575091..6575215,6575311..6575398))	2.87036	880.471	-8.26	-12.67	3.6505	Yes	1	70	MTKIIKFVHLVYLLILFISLFLVLPEASAVTPTPCKDDYECRFYKCHGFYVGKCVNVLLRCECRHQLENW	29^30: ASA-VT	41	6	8.46	VTPTPCKDDYECRFYKCHGFYVGKCVNVLLRCECRHQLENW	TpNCR213/Tp4g123924836
TpNCR214	Tp4g123924834	LOC123924834	LG4	complement(join(6582460..6582593,6582693..6582771))	2.10611	1368.25	-9.34	-50.6	6.03944	Yes	1	70	MTKIIKFVYLLILFISLFLVLPEASAVTPTPCKYDYECKFIKCGLYVGKCVFRICECRHRLENRHRFENW	26^27: ASA-VT	44	6	9.23	VTPTPCKYDYECKFIKCGLYVGKCVFRICECRHRLENRHRFENW	TpNCR214/Tp4g123924834
TpNCR215	Tp4g123924835	LOC123924835	LG4	complement(join(6595292..6595416,6595511..6595589))	2.5046	826.794	-8.37	-18.59	4.30713	Yes	1	67	MTKIIKFVYLLILFIFLFLVLPEASAAIARSIRCKEDFQCLFYICTAPYVGKCVDRRCYCRPPLEDW	26^27: ASA-AI	41	6	8.83	AIARSIRCKEDFQCLFYICTAPYVGKCVDRRCYCRPPLEDW	TpNCR215/Tp4g123924835
TpNCR216	Tp4g123924838	LOC123924838	LG4	complement(join(6618316..6618437,6618542..6618620))	2.10611	98.3848	-5.55	-7.64	2.80305	Yes	1	66	MAEIIKLIYLMVLFISLSLILTNSIAVWDKNISCKENSDCSGYVCLPSYVAKCLSSRCDCRPLIHC	26^27: SIA-VW	40	7	8.43	VWDKNISCKENSDCSGYVCLPSYVAKCLSSRCDCRPLIHC	TpNCR216/Tp4g123924838
TpNCR217	Tp4g123924866	LOC123924866	LG4	complement(join(6886081..6886190,6886287..6886362))	2.10611	330.075	-7.29	-25.97	4.88419	Yes	1	61	MTKIIKFVYLMIFYISLFFLVTDVNALWKKCQKDVDCKRCVCVAPFVPKCHMATCLCRSPS	26^27: VNA-LW	35	7	9.46	LWKKCQKDVDCKRCVCVAPFVPKCHMATCLCRSPS	TpNCR217/Tp4g123924866
TpNCR218	Tp4g123924867	LOC123924867	LG4	complement(join(6893210..6893358,6893467..6893542))	2.10611	191.732	-6.51	-14.7	3.90406	Yes	1	74	MAENIKFVYLTIIFISLFLVVTDVSAIYKLCKEDHECAYIVCVAPWVGKCYRNHYCKCFPPPDFYDPFVSMEKK	26^27: VSA-IY	48	6	8.4	IYKLCKEDHECAYIVCVAPWVGKCYRNHYCKCFPPPDFYDPFVSMEKK	TpNCR218/Tp4g123924867
TpNCR219	Tp4g123924868	LOC123924868	LG4	complement(join(6902181..6902323,6902402..6902477))	2.10611	28.5406	-3.76	-13.43	3.75031	Yes	1	72	MAEIINFVYLMIFFISLFLVVNDNNEWKNCKEDANCQYYYCLPPYVPKCICRTCKCGPPRSSFIRRQLRYRV	23^24: VND-NN	49	7	9.5	NNEWKNCKEDANCQYYYCLPPYVPKCICRTCKCGPPRSSFIRRQLRYRV	TpNCR219/Tp4g123924868
TpNCR220	Tp4_ChrLoc_6905197	LOC_LG4_6905197	LG4	complement(join(6905197..6905333,6905432..6905477))	2.10611	316.295	-7.23	-24.25	4.76561	Yes	1	60	MIFFISLCVVVTDVSAFWKTCKEDADCQFFHCHPFYLPKCNFRICKCLHPKEIADLLKTD	16^17: VSA-FW	44	6	8.46	FWKTCKEDADCQFFHCHPFYLPKCNFRICKCLHPKEIADLLKTD	TpNCR220/Tp4_ChrLoc_6905197
TpNCR221	Tp4g123924869	LOC123924869	LG4	complement(join(6912113..6912255,6912354..6912429))	2.10611	24.3229	-3.53	-4.07	1.81665	No	1	72	MAEIIKFAYLMIFFISLFVVVTDVSAFWKKCKEDANCQFFPCVPPYVPKCVVRTCKCLPPKNPLYINTRFPC	26^27: VSA-FW	46	7	9.44	FWKKCKEDANCQFFPCVPPYVPKCVVRTCKCLPPKNPLYINTRFPC	TpNCR221/Tp4g123924869
TpNCR222	Tp4g123923275	LOC123923275	LG4	join(7205821..7205893,7206006..7206137)	2.41942	1092.55	-8.82	-21.54	4.56075	Yes	1	67	MTQIPKTIYVLIIFLFIFLVVIDGGFIPCDSWRDCPKNFCVYPRRKVCVGGFCECEYKSIFMLFLTV	N/A	67	6	8.76		TpNCR222/Tp4g123923275
TpNCR223	Tp4_ChrLoc_7217736	LOC_LG4_7217736	LG4	join(7217736..7217808,7217913..7218010)	2.10611	248.793	-6.88	-18.45	4.29429	Yes	1	56	MAQIHKIVYSLIIFFSLFVFVIDGGFIPCNHWTDCPKQFCLHPRRKICVDFFCECE	N/A	56	6	7.54		TpNCR223/Tp4_ChrLoc_7217736
TpNCR224	Tp4g123919528	LOC123919528	LG4	complement(join(7831964..7832103,7832196..7832271))	3.0895	1239.03	-8.65	-17.87	4.2391	Yes	1	71	MAEIIKFIYLIIFFISLSHVVVEVAGSQEMVSLYCQVNSDCEKFMCHGLTRPTCILHRCRCRYVMKPIGYE	26^27: VAG-SQ	45	6	8.76	SQEMVSLYCQVNSDCEKFMCHGLTRPTCILHRCRCRYVMKPIGYE	TpNCR224/Tp4g123919528
TpNCR225	Tp4g123919531	LOC123919531	LG4	complement(join(7870347..7870483,7870577..7870652))	2.71314	3199.79	-10.2	-13.52	3.76167	Yes	1	70	MAEIIKFIYLMIFFISLSYVVVEVAGSQEMDLICQFSSDCEKFKCHGLTVPTCITRHCRCCYVMKPIGYE	26^27: VAG-SQ	44	7	7.42	SQEMDLICQFSSDCEKFKCHGLTVPTCITRHCRCCYVMKPIGYE	TpNCR225/Tp4g123919531
TpNCR226	Tp4g123919533	LOC123919533	LG4	complement(join(7918418..7918554,7918648..7918723))	1.94609	1337.07	-9.42	-49.76	6.01041	Yes	1	70	MAEIIKFIYLMIFFISLSYVVVEVAGSQEMDLICQFSSDCEKFKCHGLTVPTCITRHCRCRYVMKPIGYE	26^27: VAG-SQ	44	6	8.43	SQEMDLICQFSSDCEKFKCHGLTVPTCITRHCRCRYVMKPIGYE	TpNCR226/Tp4g123919533
TpNCR227	Tp4_ChrLoc_10002194	LOC_LG4_10002194	LG4	join(10002194..10002266,10002362..10002519)	2.10611	376.407	-7.48	-15.07	3.94717	Yes	1	76	MTKILKFVQILIIFLCLIVLVTGEVGHLFCYNKTLHCDPNPHACRAGYVMKCHIFRCDCQPKPVELKNSSMLFLNV	23^24: VTG-EV	53	6	8.82	EVGHLFCYNKTLHCDPNPHACRAGYVMKCHIFRCDCQPKPVELKNSSMLFLNV	TpNCR227/Tp4_ChrLoc_10002194
TpNCR228	Tp4g123919731	LOC123919731	LG4	join(11160706..11160778,11160879..11161015)	1.94609	252.729	-7.02	-54.97	6.18331	Yes	1	69	MAQILMFVYALIMFLSLFPIVTSGARIPCLTDDDCPIADLPIVMKCIDNFCRFDLVGISPLHPLQLIDL	24^25: TSG-AR	45	4	4.62	ARIPCLTDDDCPIADLPIVMKCIDNFCRFDLVGISPLHPLQLIDL	TpNCR228/Tp4g123919731
TpNCR229	Tp4g123881400	LOC123881400	LG4	complement(join(11639131..11639228,11639328..11639412))	2.43337	131.541	-5.76	-7.98	2.87484	Yes	1	60	MTSIFMFVLVLIIFFSPLIIFKYPITITKTKYPCDSKHDCPELVYFFRDCIDDLCEYWDQ	N/A	60	4	4.99		TpNCR229/Tp4g123881400
TpNCR230	Tp4g123881755	LOC123881755	LG4	complement(join(11655075..11655178,11655273..11655345))	1.94609	371.875	-7.58	-27.94	5.01061	Yes	1	58	MAEIIKFVYLMIFISLLHAVVEVAGIARLHCRYDSDCSKFNCAPPMVPKCISYQCRCH	19^20: LHA-VV	39	6	8.85	VVEVAGIARLHCRYDSDCSKFNCAPPMVPKCISYQCRCH	TpNCR230/Tp4g123881755
TpNCR231	Tp4g123881756	LOC123881756	LG4	complement(join(11657360..11657529,11657635..11657710))	1.94609	181.418	-6.54	-12.73	3.65929	Yes	1	81	MVEIVKFVYLMIFFISLFHAVVGDYGLEEMDFLSKKIKEEMDLICRYNSECSKFKCPPPTLPACIGGGCRCHFVMKPIVEL	23^24: VVG-DY	58	6	5.95	DYGLEEMDFLSKKIKEEMDLICRYNSECSKFKCPPPTLPACIGGGCRCHFVMKPIVEL	TpNCR231/Tp4g123881756
TpNCR232	Tp4g123924062	LOC123924062	LG4	complement(join(11682921..11683051,11683159..11683246))	2.64031	795.728	-8.24	-12.66	3.6492	Yes	1	72	MVEIVKFIHLMIFFISLFHVVVEDAKGWPADKRLNCKVDSDCFKFTCPAPLIPDCRAYYCVCEFLMKPIGYA	27^28: AKG-WP	45	6	8.43	WPADKRLNCKVDSDCFKFTCPAPLIPDCRAYYCVCEFLMKPIGYA	TpNCR232/Tp4g123924062
TpNCR233	Tp4_ChrLoc_11690423	LOC_LG4_11690423	LG4	complement(join(11690423..11690526,11690630..11690699))	2.5503	70.6098	-4.79	-8.77	3.03031	Yes	1	57	MAQFLIFVYALFIFLSPSLATIRTKTTFPCDSDHDCPYYIFHSSECVDGYCQYWKSI	20^21: SLA-TI	37	4	5.59	TIRTKTTFPCDSDHDCPYYIFHSSECVDGYCQYWKSI	TpNCR233/Tp4_ChrLoc_11690423
TpNCR234	Tp4g123921707	LOC123921707	LG4	complement(join(11838678..11838781,11838884..11838959))	1.94609	94.6666	-5.6	-21.37	4.54765	Yes	1	59	MSQIFKFVYLVIFLIFLFLVVVDASEIARMRCKDDSHCSKYVCEHPFVPKCVFHQCRCR	24^25: VDA-SE	35	6	9.07	SEIARMRCKDDSHCSKYVCEHPFVPKCVFHQCRCR	TpNCR234/Tp4g123921707
TpNCR235	Tp4_ChrLoc_13557842	LOC_LG4_13557842	LG4	join(13557842..13557914,13558013..13558131)	2.10611	125.871	-5.9	-12.12	3.57481	Yes	1	63	MAQILMFVYTLIIFLSLILVESDKTKYRCNDVRDCPKVTYKFPIVWQCLDGFCELKITPFNFT	22^23: VES-DK	41	4	8.86	DKTKYRCNDVRDCPKVTYKFPIVWQCLDGFCELKITPFNFT	TpNCR235/Tp4_ChrLoc_13557842
TpNCR236	Tp4g123920283L	LOC123920283L	LG4	complement(join(13604868..13605178,13605791..13605868,13605986..13606064))	1	1				No	2	63	MAKTSMFIYVLIIFLSLFLVESVGNTSKLPCKSSSDCPKSEGRNIWTCLNEYCVRYNVGHIPR	22^23: VES-VG	41	4	9.28	VGNTSKLPCKSSSDCPKSEGRNIWTCLNEYCVRYNVGHIPR	TpNCR236/Tp4g123920283L
TpNCR237	Tp4g123920283S	LOC123920283S	LG4	complement(join(13605759..13605868,13605986..13606064))	1	1				No	1	62	MAKTSMFIYVLIIFLSLFLVESVGNTSKLPCKSSSDCPKSEGRNIWTCLNEYCELIKFIYIF	22^23: VES-VG	40	4	8.63	VGNTSKLPCKSSSDCPKSEGRNIWTCLNEYCELIKFIYIF	TpNCR237/Tp4g123920283S
TpNCR238	Tp4g123920284	LOC123920284	LG4	complement(join(13608401..13608444,13610473..13610550,13610645..13610711))	2.33021	260.533	-6.8	-8.31	2.94171	Yes	2	62	MFIYALIIFFLTFLVESFAYKKTNIPCKYIGDCPPSGNRYAWLCKENFCIRLERGEYVDIEG	17^18: VES-FA	45	4	8.51	FAYKKTNIPCKYIGDCPPSGNRYAWLCKENFCIRLERGEYVDIEG	TpNCR238/Tp4g123920284
TpNCR239	Tp4g123920285	LOC123920285	LG4	complement(join(13617560..13617705,13617799..13617880))	1.94609	674.812	-8.44	-50.86	6.04863	Yes	1	77	MTKITMFIYALIIFYFPFLVESISYQITNIPCKTKEDCPPSVKFVWICKEKSFMTKSKEKFCAKVTQGIYYGPDAKG	22^23: VES-IS	55	4	9.49	ISYQITNIPCKTKEDCPPSVKFVWICKEKSFMTKSKEKFCAKVTQGIYYGPDAKG	TpNCR239/Tp4g123920285
TpNCR240	Tp4g123920286	LOC123920286	LG4	complement(join(13629956..13629975,13632694..13632771,13632867..13632948))	1.94609	240.258	-6.95	-49.46	6.00013	Yes	2	59	MTNINIFVYALIIFLFTFFNELSAYHTTNIPCGFDNDCPTAIKRYIWRCHAKFCIKFDR	24^25: LSA-YH	35	4	9.2	YHTTNIPCGFDNDCPTAIKRYIWRCHAKFCIKFDR	TpNCR240/Tp4g123920286
TpNCR241	Tp4g123920289	LOC123920289	LG4	join(13663063..13663156,13663586..13663695)	2.40523	2478.29	-10.01	-28.97	5.07322	Yes	1	67	MKNMAKTLMFFHIMFILIFTFIILIEGLRPLRINGQNPPCLKDEDCPTYLCLYPWTPRCVKDHCRCG	17^18: LRP-LR	50	6	8.49	IFTFIILIEGLRPLRINGQNPPCLKDEDCPTYLCLYPWTPRCVKDHCRCG	TpNCR241/Tp4g123920289
TpNCR242	Tp4g123920292	LOC123920292	LG4	complement(join(13694804..13694922,13695014..13695080))	1.94609	312.149	-7.33	-10.58	3.34499	Yes	1	61	MAQIPMFVYALIIFLSIYGYKKTDIPCKSVSDCPEPAHNRFVWQCNDKNLCKLIKFISFRI	23^24: KKT-DI	38	4	8.96	DIPCKSVSDCPEPAHNRFVWQCNDKNLCKLIKFISFRI	TpNCR242/Tp4g123920292
TpNCR243	Tp4g123920323	LOC123920323	LG4	join(13951061..13951133,13951229..13951335)	1.94609	600.531	-8.27	-35.04	5.40258	Yes	1	59	MAQILMIVYALIIFLSLFLVVISGDNSIVDMPCVSDEDCPKKTSMIMKCVQNKCIFIFQ	23^24: VIS-GD	36	4	5.12	GDNSIVDMPCVSDEDCPKKTSMIMKCVQNKCIFIFQ	TpNCR243/Tp4g123920323
TpNCR244	Tp4g123924570	LOC123924570	LG4	join(14789895..14789967,14790065..14790219)	2.10611	52.7369	-4.65	-9.49	3.16153	Yes	1	76	MAQILMFVYILIIFFSLFLVVTSRTRIPCISESDCPESTTKKLWQCIDGFCDIIVREGSSTGCILCPKCDSSMIRV	23^24: VTS-RT	53	7	6.87	RTRIPCISESDCPESTTKKLWQCIDGFCDIIVREGSSTGCILCPKCDSSMIRV	TpNCR244/Tp4g123924570
TpNCR245	Tp4_ChrLoc_16510258	LOC_LG4_16510258	LG4	join(16510258..16510330,16510423..16510550)	2.10611	114.959	-5.77	-30.91	5.18547	Yes	1	66	MTQILLFVNTLIIFLSLFLIVTSRSDVPCNSDHDCPTALNRLSKCNDGFCEYRKCGYMNMKGDIVT	25^26: SRS-DV	41	5	5.81	DVPCNSDHDCPTALNRLSKCNDGFCEYRKCGYMNMKGDIVT	TpNCR245/Tp4_ChrLoc_16510258
TpNCR246	Tp4g123924615	LOC123924615	LG4	join(16525590..16525674,16525777..16525883)	2.10611	29.1936	-3.79	-20.07	4.43884	Yes	1	63	MTQILMFSYALIVFLSLFLLVIGTSTNTSDGPIKTGLVCITDKDCPIKTYYISRCIENLCEFH	23^24: VIG-TS	40	4	5.78	TSTNTSDGPIKTGLVCITDKDCPIKTYYISRCIENLCEFH	TpNCR246/Tp4g123924615
TpNCR247	Tp4g123924397	LOC123924397	LG4	join(16556961..16557036,16557144..16557238)	2.07928	189.827	-6.51	-8.9	3.05447	Yes	1	56	MAQILMFASALIIFLSLFLVVNGITSTVPCTGDQDCKVLTGYVGECTNGFCEYYRL	23^24: VNG-IT	33	4	4.55	ITSTVPCTGDQDCKVLTGYVGECTNGFCEYYRL	TpNCR247/Tp4g123924397
TpNCR248	Tp4g123924317	LOC123924317	LG4	join(16564971..16565046,16565309..16565403)	2.5178	548.112	-7.77	-8.76	3.02927	Yes	1	56	MAQIFMFASALIIFLSLFVVVMGITSTIPCTSNADCKVVDGFEGECANGFCEYYRT	23^24: VMG-IT	33	4	4.39	ITSTIPCTSNADCKVVDGFEGECANGFCEYYRT	TpNCR248/Tp4g123924317
TpNCR249	Tp4g123919878	LOC123919878	LG4	join(16571382..16571454,16571558..16571682)	1.94609	88.553	-5.51	-21.54	4.56131	Yes	1	65	MAQILMFTYALIIFFSLFLVGTSTSETPFSGTPLKTKHECEKDKDCPIKLYYLFAWCVQKLCEYH	25^26: STS-ET	40	4	7.51	ETPFSGTPLKTKHECEKDKDCPIKLYYLFAWCVQKLCEYH	TpNCR249/Tp4g123919878
TpNCR250	Tp4g123919879	LOC123919879	LG4	join(16588814..16588886,16588991..16589121)	1.94609	101.512	-5.7	-17.9	4.24193	Yes	1	68	MAQTLMFSYALIVFLSLFLVVIGISETNPFGLSGAPLKTKHECEKDEDCPIMLYYLYAWCVQKLCEYH	23^24: VIG-IS	45	4	5.26	ISETNPFGLSGAPLKTKHECEKDEDCPIMLYYLYAWCVQKLCEYH	TpNCR250/Tp4g123919879
TpNCR251	Tp4_ChrLoc_16601938	LOC_LG4_16601938	LG4	16601938..16602138	2.10611	193.716	-6.52	-16.23	4.07454	Yes	0	66	MAQILMFVYILVISLFLFIVVTNINMSFTLAFLSPCKTEDHCPEKLYYFSRCIDNQCEYFSIFLQK	N/A	66	4	5.79		TpNCR251/Tp4_ChrLoc_16601938
TpNCR252	Tp4g123919979	LOC123919979	LG4	complement(join(17667723..17667820,17668568..17668670))	1.94609	140.933	-6.18	-25.4	4.84543	Yes	1	66	MGQNIMFVYFFIIFLSLFLFVNNAFGIPFGFPPPAPTSCNSDDDCIDGINRHCVDNICQMILIYAD	26^27: AFG-IP	40	4	4.2	IPFGFPPPAPTSCNSDDDCIDGINRHCVDNICQMILIYAD	TpNCR252/Tp4g123919979
TpNCR253	Tp4g123919985	LOC123919985	LG4	join(17730067..17730154,17730261..17730364)	1.94609	47.9972	-4.62	-9.62	3.18509	Yes	1	63	MQRKRSMTQMIMFLALVIFLSLPFVLTIRTSIPCVSDIDCPVPPNSIPLLLKCVENYCSFSFV	27^28: VLT-IR	36	4	4.84	IRTSIPCVSDIDCPVPPNSIPLLLKCVENYCSFSFV	TpNCR253/Tp4g123919985
TpNCR254	Tp4_ChrLoc_17735600	LOC_LG4_17735600	LG4	complement(join(17735744..17735841,17735940..17736009))	2.10611	37.5044	-4.15	-32.2	5.25606	Yes	1	55	MTQFLMFVYALIIFLSLFLVTGKTPFECKVDDDCPDVIPPIFMKCVDGFCEVWIF	22^23: VTG-KT	33	4	4.41	KTPFECKVDDDCPDVIPPIFMKCVDGFCEVWIF	TpNCR254/Tp4_ChrLoc_17735600
TpNCR255	Tp4g123919995	LOC123919995	LG4	complement(join(17825040..17825143,17825249..17825321))	1.94609	201.08	-6.69	-26.95	4.94834	Yes	1	58	MAQILKFFYILIISLSLFLVGISRTRIPCEYDDDCPEHFLPPVMTCVAGYCVYEKDCL	25^26: SRT-RI	33	5	4.42	RIPCEYDDDCPEHFLPPVMTCVAGYCVYEKDCL	TpNCR255/Tp4g123919995
TpNCR256	Tp4_ChrLoc_17828509	LOC_LG4_17828509	LG4	complement(join(17828509..17828621,17828724..17828796))	2.10611	157.819	-6.23	-47.01	5.91204	Yes	1	61	MAQFFIFIYALIIFLSLFLVATGRTRTSCKTDDDCLDLYLPPILKCVDNLCEFRLWHNNLV	23^24: ATG-RT	38	4	5.81	RTRTSCKTDDDCLDLYLPPILKCVDNLCEFRLWHNNLV	TpNCR256/Tp4_ChrLoc_17828509
TpNCR257	Tp4_ChrLoc_17835497	LOC_LG4_17835497	LG4	complement(join(17835497..17835594,17835688..17835760))	2.10611	409.991	-7.6	-83.39	6.90682	Yes	1	56	MDRIPMLVFAFIIFLSLFLVVTHGEKIPCVLDSDCPYLKYPLYNKCIDNFCKLFFY	24^25: THG-EK	32	4	6.8	EKIPCVLDSDCPYLKYPLYNKCIDNFCKLFFY	TpNCR257/Tp4_ChrLoc_17835497
TpNCR258	Tp4_ChrLoc_17847244	LOC_LG4_17847244	LG4	complement(join(17847244..17847341,17847445..17847517))	2.10611	9.98973	-2.25	-4.43	1.94303	No	1	56	MPQNFLFVYTLIIFLSLILIVTIGDRIPCTFHRDCPIVFFPLYMKCINYSCELFFH	N/A	56	4	7.49		TpNCR258/Tp4_ChrLoc_17847244
TpNCR259	Tp4g123920006	LOC123920006	LG4	join(17935482..17935554,17935654..17935766)	2.40523	1008.55	-8.71	-26.56	4.92275	Yes	1	61	MVQIFIFVHALIILSLFLVATGGRSSVPCESHDDCVEPHLPPMVIKCVDNFCEFLYFGVPP	22^23: ATG-GR	39	4	4.83	GRSSVPCESHDDCVEPHLPPMVIKCVDNFCEFLYFGVPP	TpNCR259/Tp4g123920006
TpNCR260	Tp4_ChrLoc_18736872	LOC_LG4_18736872	LG4	join(18736872..18736938,18737122..18737231)	1	1				No	1	58	METSRNYSLTIAFLLAFLIIASDADCHDSSCLPPLVEVCVAGVCMCVHFRSTSTSKIP	24^25: SDA-DC	34	5	6.24	DCHDSSCLPPLVEVCVAGVCMCVHFRSTSTSKIP	TpNCR260/Tp4_ChrLoc_18736872
TpNCR261	Tp4g123882015	LOC123882015	LG4	complement(join(19795905..19795951,19802850..19802933,19803028..19803103))	2.17337	1593.11	-9.52	-31.34	5.20912	Yes	2	68	MFIYALIIIFITFFVESFADKKYLKTNIPCRYNKDCPPLLKNSDYVWLCKEKFCVKIAGGLLYPDAQG	19^20: SFA-DK	49	4	9.21	DKKYLKTNIPCRYNKDCPPLLKNSDYVWLCKEKFCVKIAGGLLYPDAQG	TpNCR261/Tp4g123882015
TpNCR262	Tp4_ChrLoc_29179377	LOC_LG4_29179377	LG4	join(29179377..29179452,29179993..29180144)	2.10611	660.108	-8.29	-17.58	4.21092	Yes	1	75	MVKIIKFIYVMIIFVSLFLIAKNVDAQPRTPGIKCLKAIDCPRDFCPANMVVICGFGECACVQYIIPKEMLPPKV	26^27: VDA-QP	49	6	8.81	QPRTPGIKCLKAIDCPRDFCPANMVVICGFGECACVQYIIPKEMLPPKV	TpNCR262/Tp4_ChrLoc_29179377
TpNCR263	Tp4g123919595	LOC123919595	LG4	join(29183191..29183266,29183371..29183504)	3.10846	1609.82	-9.02	-17.35	4.18841	Yes	1	69	MTQIVKSVYIMIIFFSLFFLAKNVNGYMCIDNADCPLNLCPPTMQAICFFGDCACVADPLPEPEPIEEP	26^27: VNG-YM	43	6	2.79	YMCIDNADCPLNLCPPTMQAICFFGDCACVADPLPEPEPIEEP	TpNCR263/Tp4g123919595
TpNCR264	Tp4g123919596	LOC123919596	LG4	join(29187047..29187122,29187209..29187318)	1.94609	68.9949	-5.15	-42.14	5.72216	Yes	1	61	MVEIVNFIYVMIIFLSLYHVTKNVVGSGCVQDYDCPQDMCPPGLKAKCFYETCLCAGKMLQ	23^24: TKN-VV	38	6	5	VVGSGCVQDYDCPQDMCPPGLKAKCFYETCLCAGKMLQ	TpNCR264/Tp4g123919596
TpNCR265	Tp4g123919680	LOC123919680	LG4	join(29256150..29256225,29256325..29256437)	1.94609	193.779	-6.64	-39.16	5.59522	Yes	1	62	MTEIVKFVYVIIIFLSIFFVTKNINALNMCSQAYDCPRDMCEAPFEVICFAGECHCFKDIFN	N/A	62	6	4.94		TpNCR265/Tp4g123919680
TpNCR266	Tp4_ChrLoc_29597468	LOC_LG4_29597468	LG4	complement(join(29597468..29597568,29597683..29597764))	2.10611	112.645	-5.74	-20.92	4.51068	Yes	1	60	MANILKIVCAMILFLSLFLVATEAGGRKYYKCGTDADCPDMWSEFFVQKCVDHKCKWLWK	24^25: TEA-GG	36	4	8.99	GGRKYYKCGTDADCPDMWSEFFVQKCVDHKCKWLWK	TpNCR266/Tp4_ChrLoc_29597468
TpNCR267	Tp4g123881809	LOC123881809	LG4	complement(join(29800371..29800477,29800583..29800667))	3.51418	2880.71	-9.68	-74.58	6.71276	Yes	1	63	MAETLKFVYSYTMILFLFLFFVATESGTELIECEKDSDCPISWHEFFWFRCYRNKCKWVHRFP	27^28: ESG-TE	36	4	7.51	TELIECEKDSDCPISWHEFFWFRCYRNKCKWVHRFP	TpNCR267/Tp4g123881809
TpNCR268	Tp4_ChrLoc_30536145	LOC_LG4_30536145	LG4	join(30536145..30536213,30536325..30536426)	2.10611	30.4955	-3.86	-24.13	4.75715	Yes	1	56	MAEILKFGYVLLLFLSLFLVMMEEYNECETNVDCPQSSNVFDVFMCVDHICELVRN	28^29: NEC-ET	28	3	4.36	ETNVDCPQSSNVFDVFMCVDHICELVRN	TpNCR268/Tp4_ChrLoc_30536145
TpNCR269	Tp4_ChrLoc_30682246	LOC_LG4_30682246	LG4	complement(join(30682246..30682391,30682503..30682581))	2.95441	6779.49	-11.16	-31.2	5.20152	Yes	1	74	MAEIHKFIYVMILFLSLFLVTAEFDVDYFEPPCQSDADCEPAWNEYFVCKCVDLKCKWLFAERPAKPEGPKIPM	22^23: VTA-EF	52	5	4.63	EFDVDYFEPPCQSDADCEPAWNEYFVCKCVDLKCKWLFAERPAKPEGPKIPM	TpNCR269/Tp4_ChrLoc_30682246
TpNCR270	Tp4g123919663	LOC123919663	LG4	complement(join(30694552..30694655,30694768..30694840))	1.94609	30.0916	-3.95	-12.56	3.63643	Yes	1	58	MTKTLKLIYAMILFMSLFLFAMKAPIKCEEDADCPKSENLIYGYKCINFICEWTQIIL	28^29: IKC-EE	30	3	4.27	EEDADCPKSENLIYGYKCINFICEWTQIIL	TpNCR270/Tp4g123919663
TpNCR271	Tp4g123924372	LOC123924372	LG4	join(30750983..30751085,30751198..30751352)	2.07928	345.758	-7.38	-22.75	4.65539	Yes	1	85	MTKICKFVYAIILFCLLFSGAVEAKFMIKGHIYDPPMVCETDADCIDSWDPNFDIKCIEKKCEWVRKVVDPVQTQDSTKIPYMGE	24^25: VEA-KF	61	4	5	KFMIKGHIYDPPMVCETDADCIDSWDPNFDIKCIEKKCEWVRKVVDPVQTQDSTKIPYMGE	TpNCR271/Tp4g123924372
TpNCR272	Tp4g123924398	LOC123924398	LG4	join(30768620..30768725,30768835..30768941)	2.07928	15.1433	-2.86	-6.93	2.64304	Yes	1	70	MAEILKVVYDNIVLCFLSFIFTTEATFMIAGHIFNLPACVTDADCPTSEDVYFEIKCIDQMCTWIGKVFE	N/A	70	5	4.37		TpNCR272/Tp4g123924398
TpNCR273	Tp4g123923725	LOC123923725	LG4	complement(join(31798669..31798784,31799075..31799153))	1.99942	29.5999	-3.89	-7.68	2.81062	Yes	1	64	MVKILKFVYYIILFFFVFIVATEGLNSPMVCETDADCPKSSDYYYEIMCILHKCEWVSKLNPLW	24^25: TEG-LN	40	4	4.84	LNSPMVCETDADCPKSSDYYYEIMCILHKCEWVSKLNPLW	TpNCR273/Tp4g123923725
TpNCR274	Tp4g123923675	LOC123923675	LG4	complement(join(32143984..32144111,32144211..32144298))	1.97257	188.655	-6.58	-19.89	4.4239	Yes	1	71	MAKILKKNYTVIIFLFIFLIVVDIDEKPTVKAFLKICEHDSDCLRSMCNYPKIVRCINKSCECVRMMSLFL	24^25: VDI-DE	47	6	8.75	DEKPTVKAFLKICEHDSDCLRSMCNYPKIVRCINKSCECVRMMSLFL	TpNCR274/Tp4g123923675
TpNCR275	Tp4_ChrLoc_32392130	LOC_LG4_32392130	LG4	join(32392130..32392176,32392282..32392429)	1	1				No	1	64	MTEVLKFIYAMILFLFNIILLYFFISEHIFCASDADCTNIWNEYYIHKCVDHECKWVWKWDLEP	25^26: SDA-DC	39	4	5.17	SEHIFCASDADCTNIWNEYYIHKCVDHECKWVWKWDLEP	TpNCR275/Tp4_ChrLoc_32392130
TpNCR276	Tp4g123919486	LOC123919486	LG4	complement(join(33076146..33076282,33076587..33076665))	1.94609	61.6329	-4.99	-8.74	3.02427	Yes	1	71	MAKIIKFVYDIILFFFIFILATEGLNLPMVCDIDADCPKSEDYYYELMCILHKCIFVFKLDPEPGLGRIIH	N/A	71	4	5.1		TpNCR276/Tp4g123919486
TpNCR277	Tp4g123923485	LOC123923485	LG4	complement(join(33481376..33481503,33481603..33481690))	1.94609	282.589	-7.18	-38.03	5.54448	Yes	1	71	MAKILKKNYTVIIFLFIFLIVVDIDEKPTVKAFLKICEHDSDCLRSMCNYPKIVRCINKSCECVRMMSLFL	24^25: VDI-DE	47	6	8.75	DEKPTVKAFLKICEHDSDCLRSMCNYPKIVRCINKSCECVRMMSLFL	TpNCR277/Tp4g123923485
TpNCR278	Tp4g123924774	LOC123924774	LG4	join(33743579..33743672,33743782..33743897)	2.10611	27.8783	-3.73	-17.02	4.15605	Yes	1	69	MQRRKNMTEVLKFIYAMILFLLFLVAIKVGGEHIFCASDADCTNIWNEYYIHKCVDHECKWVWKWDLEP	31^32: VGG-EH	38	4	4.98	EHIFCASDADCTNIWNEYYIHKCVDHECKWVWKWDLEP	TpNCR278/Tp4g123924774
TpNCR279	Tp4g123923676	LOC123923676	LG4	complement(join(35524856..35524998,35525247..35525328))	3.12467	401.831	-7.01	-19.51	4.39031	Yes	1	74	MAGIFKFVYAMFLFISLFSVATKVGASALNECETDEDCPLRGCVYFVCKCIDHECVTTDRFPPKSLAKNNEFLH	26^27: VGA-SA	48	6	5.06	SALNECETDEDCPLRGCVYFVCKCIDHECVTTDRFPPKSLAKNNEFLH	TpNCR279/Tp4g123923676
TpNCR280	Tp4_ChrLoc_41891755	LOC_LG4_41891755	LG4	join(41891755..41891836,41891977..41892068)	1	1				No	1	57	MNTTRNIAITMIFLLSFFIFTSGLKLINCHCNGGESGRCLGGQCWCFSPPSSTKKHT	23^24: TSG-LK	34	5	9.3	LKLINCHCNGGESGRCLGGQCWCFSPPSSTKKHT	TpNCR280/Tp4_ChrLoc_41891755
TpNCR281	Tp4g123881423	LOC123881423	LG4	complement(join(51206810..51206907,51207073..51207151))	1.94609	8.86153	-2.19	-3.81	1.72278	No	1	58	MTKFLKFVYVMIVFLSLLSIVRATSSGTSVLCIDEYDCQEFCPPHLDHICINLQCFCM	23^24: VRA-TS	35	6	4.36	TSSGTSVLCIDEYDCQEFCPPHLDHICINLQCFCM	TpNCR281/Tp4g123881423
TpNCR282	Tp4_ChrLoc_53621952	LOC_LG4_53621952	LG4	complement(join(53621952..53622058,53622156..53622234))	1	1				No	1	61	MTKIIKFVYIMILFLSSFLVVAEDFPPFHYPCNFDFNCLWIDCPLGKNPACNFGTCCCAHS	22^23: VVA-ED	39	7	4.94	EDFPPFHYPCNFDFNCLWIDCPLGKNPACNFGTCCCAHS	TpNCR282/Tp4_ChrLoc_53621952
TpNCR283	Tp5g123885018	LOC123885018	LG5	join(2018011..2018080,2018180..2018280)	1	1				No	1	56	MCEIVKFVMIFILSAFLVSSNIDWRNNRCNRDAECRNMYCRWGLEPRCIVHKCKCV	19^20: LVS-SN	37	6	9.29	SNIDWRNNRCNRDAECRNMYCRWGLEPRCIVHKCKCV	TpNCR283/Tp5g123885018
TpNCR284	Tp5g123885017	LOC123885017	LG5	join(2034205..2034274,2034374..2034474)	1.94609	38.4625	-4.3	-10.87	3.39067	Yes	1	56	MCEIVKFVMIFILSAFLVSTNIDWRNNRCNRDAECRNMYCRWGLEPRCIVHKCKCV	19^20: LVS-TN	37	6	9.29	TNIDWRNNRCNRDAECRNMYCRWGLEPRCIVHKCKCV	TpNCR284/Tp5g123885017
TpNCR285	Tp5g123882958	LOC123882958	LG5	complement(join(2485619..2485821,2485925..2485988))	2.24715	21.9695	-3.29	-8.68	3.01295	Yes	1	88	MKFIYVMIYFLFLFLVATNSKLDCRNDLDCKDIKCKPGWVAQCSVTNRCRCVPSSKPGSGHPWRTRPKKVHKFFMRVEDDVDNINIAT	19^20: ATN-SK	69	6	9.63	SKLDCRNDLDCKDIKCKPGWVAQCSVTNRCRCVPSSKPGSGHPWRTRPKKVHKFFMRVEDDVDNINIAT	TpNCR285/Tp5g123882958
TpNCR286	Tp5g123885296	LOC123885296	LG5	complement(join(2501193..2501416,2503169..2503262))	2.3143	1200.06	-9.02	-14.77	3.91249	Yes	1	105	MQRGKYIGGLMKFIYVMIYFLSLFHVATSANLDCRNDGDCIHIKCKSGWIAKCTATHWCNCIPPSGSAHPWRTRPKRVQKQIIGENDLWHKKKIYETSFKIKYTI	29^30: ATS-AN	76	6	9.78	ANLDCRNDGDCIHIKCKSGWIAKCTATHWCNCIPPSGSAHPWRTRPKRVQKQIIGENDLWHKKKIYETSFKIKYTI	TpNCR286/Tp5g123885296
TpNCR287	Tp5g123885329	LOC123885329	LG5	complement(join(2517503..2517651,2517751..2517844))	1.94609	1197.35	-9.27	-100.31	7.22745	Yes	1	80	MQRGTYIARLMKFIYVMIYFLFLFLVATNSKLDCRNHLDCKHIKCKPGWFAQCSYTNWCRCVPASSKSWSTGPKRVHKLL	18^19: LDC-RN	62	6	10.01	YFLFLFLVATNSKLDCRNHLDCKHIKCKPGWFAQCSYTNWCRCVPASSKSWSTGPKRVHKLL	TpNCR287/Tp5g123885329
TpNCR288	Tp5g123885324	LOC123885324	LG5	complement(join(2522056..2522234,2522320..2522413))	2.24715	2142.28	-9.9	-35.27	5.41402	Yes	1	90	MHRGKYIGGLMKFFYVMIYFLSLFHVATKANLDCLNDDDCIHIKCKSGWVAKCTATHWCNCIPPSGSARPWRTRPKRVQKKIIGENDLWH	29^30: ATK-AN	61	6	9.37	ANLDCLNDDDCIHIKCKSGWVAKCTATHWCNCIPPSGSARPWRTRPKRVQKKIIGENDLWH	TpNCR288/Tp5g123885324
TpNCR289	Tp5g123885289	LOC123885289	LG5	complement(join(2526391..2526542,2526642..2526735))	1.94609	50.3365	-4.69	-15.09	3.94944	Yes	1	81	MQRGKYIARLMKFIYIMIYFFFLFLVATNSKLDDCRNDLDCKDIKCKHDWVAQCSVTNRCRCVPPSAQPWSTRAKRVDKLL	16^17: SKL-DD	65	6	9.05	MIYFFFLFLVATNSKLDDCRNDLDCKDIKCKHDWVAQCSVTNRCRCVPPSAQPWSTRAKRVDKLL	TpNCR289/Tp5g123885289
TpNCR290	Tp5_ChrLoc_2569383	LOC_LG5_2569383	LG5	complement(2569383..2569631)	2.9898	40.603	-3.76	-18.52	4.30116	Yes	0	82	MSKTLKFFSTMILFLFLFLTAKEVDSTSKRSKPSKPTPYFLMICKTRDDCPDIFVPDICMSMCNHGNCDLHFGIGPVPLGWT	26^27: VDS-TS	56	5	8.51	TSKRSKPSKPTPYFLMICKTRDDCPDIFVPDICMSMCNHGNCDLHFGIGPVPLGWT	TpNCR290/Tp5_ChrLoc_2569383
TpNCR291	Tp5g123885398	LOC123885398	LG5	join(3153146..3153218,3153333..3153422,3153554..3153576)	1.94609	108.67	-5.8	-31.16	5.19941	Yes	2	61	MAEILKFVCVMIIFLFIMCTIVTDGIDYCETDLDCPKPPNLPDEFRICSDGVCLFLGVIYT	25^26: TDG-ID	36	4	4.13	IDYCETDLDCPKPPNLPDEFRICSDGVCLFLGVIYT	TpNCR291/Tp5g123885398
TpNCR292	Tp5g123887341	LOC123887341	LG5	complement(join(3680228..3680331,3680433..3680514))	2.74258	1325.55	-8.92	-17.2	4.17394	Yes	1	61	MNKIFRFVNFMMIVLSLFIVSTQSQRRGPVSCITDRDCPYKAFSSYGKRPVRMRCRKGFCE	24^25: TQS-QR	37	4	10.13	QRRGPVSCITDRDCPYKAFSSYGKRPVRMRCRKGFCE	TpNCR292/Tp5g123887341
TpNCR293	Tp5_ChrLoc_4717864	LOC_LG5_4717864	LG5	complement(join(4717864..4718003,4718082..4718157))	2.10611	16.1895	-2.94	-6.68	2.58295	Yes	1	71	MIKFFKFVYALIIFLSPILLVSSEEDLTEIYPSLKDFYGIPFTCITVHDCPEFRCSTNFFLRCIWNKCYCM	23^24: VSS-EE	48	6	4.94	EEDLTEIYPSLKDFYGIPFTCITVHDCPEFRCSTNFFLRCIWNKCYCM	TpNCR293/Tp5_ChrLoc_4717864
TpNCR294	Tp5g123884916	LOC123884916	LG5	complement(join(6883292..6883388,6883485..6883560))	3.68162	5062.84	-10.43	-16.91	4.14495	Yes	1	57	MGETLKFVYIMILFISLFIVVVVGKTKCETDEDCYISFPNAPRGTMACFRNECKRLR	28^29: TKC-ET	29	3	6.95	ETDEDCYISFPNAPRGTMACFRNECKRLR	TpNCR294/Tp5g123884916
TpNCR295	Tp5g123883001	LOC123883001	LG5	complement(join(6892017..6892117,6892214..6892289))	2.76484	2177.28	-9.62	-19.34	4.37513	Yes	1	58	MAETLKFVYIMILFISLFIVVVVGIIKCETDEDCYRHFPIADPKTVVCFRNECKKLRE	18^19: IKC-ET	40	4	5.88	IVVVVGIIKCETDEDCYRHFPIADPKTVVCFRNECKKLRE	TpNCR295/Tp5g123883001
TpNCR296	Tp5g123883003	LOC123883003	LG5	complement(join(6901926..6902026,6902123..6902198))	5.30196	6873.5	-10.34	-15.41	3.98523	Yes	1	58	MAETLKFVYIMILFISLFIVVVVGIIKCETDEDCYRHFPIADPKTVVCFRNECKKLRQ	18^19: IKC-ET	40	4	7.45	IVVVVGIIKCETDEDCYRHFPIADPKTVVCFRNECKKLRQ	TpNCR296/Tp5g123883003
TpNCR297	Tp5g123885659	LOC123885659	LG5	complement(join(11128363..11128475,11128604..11128676))	2.21119	348.684	-7.3	-22.51	4.63691	Yes	1	61	MAEILKICSIMIIIFLIFIIETDGDITEKPPCRRTKDCPRDLCLPPFTVKCIKFYCRCSFI	24^25: TDG-DI	37	6	9.23	DITEKPPCRRTKDCPRDLCLPPFTVKCIKFYCRCSFI	TpNCR297/Tp5g123885659
TpNCR298	Tp5_ChrLoc_27321851	LOC_LG5_27321851	LG5	complement(join(27321851..27321969,27322059..27322167))	2.10611	24.4946	-3.54	-11.91	3.54584	Yes	1	75	MAENLKFVFLVIIFVSSFLVVVKGIDTTEILPISGLGKECVTDKDCCKRLQKQYGARRYCLNGYCVYRYMGLKNK	24^25: VKG-ID	51	5	9.35	IDTTEILPISGLGKECVTDKDCCKRLQKQYGARRYCLNGYCVYRYMGLKNK	TpNCR298/Tp5_ChrLoc_27321851
TpNCR299	Tp5g123883740	LOC123883740	LG5	complement(join(38226436..38226530,38226636..38226711))	5.50414	91.6098	-4.06	-11.67	3.51155	Yes	1	56	MTKILKFVYVVVILISLFLVATNAEALNCTTWLQCFTTHCYLHGKPLCVNGQCLCV	26^27: AEA-LN	30	6	8.53	LNCTTWLQCFTTHCYLHGKPLCVNGQCLCV	TpNCR299/Tp5g123883740
TpNCR300	Tp5g123883257	LOC123883257	LG5	complement(join(54778064..54778239,54778780..54778840))	2.44708	59.8581	-4.61	-8.93	3.06065	Yes	1	78	MMERKMVFSLFFFLIVVFAAQEAVMQIEASEIICFTYKGPCRHNSGGDSVVCHLKCLLMNKIISGGFCENDKCICEVG	19^20: VFA-AQ	59	7	5.7	AQEAVMQIEASEIICFTYKGPCRHNSGGDSVVCHLKCLLMNKIISGGFCENDKCICEVG	TpNCR300/Tp5g123883257
TpNCR301	Tp5g123883258	LOC123883258	LG5	complement(join(54783208..54783547,54785181..54785247))	2.11266	144.89	-6.1	-14.66	3.8998	Yes	1	83	MERKMLFGMHFFLIFLIVILTAQEAVMQIDASEILVKCFGFEGPCRHNNGEDTVVCHIACLLMHKIMSAGFCVNDKCMCEVGG	24^25: AQE-AV	59	7	5.59	AVMQIDASEILVKCFGFEGPCRHNNGEDTVVCHIACLLMHKIMSAGFCVNDKCMCEVGG	TpNCR301/Tp5g123883258
TpNCR302	Tp5g123887223	LOC123887223	LG5	complement(join(55962107..55962282,55962823..55962883))	1.94609	22.6928	-3.54	-69.81	6.59808	Yes	1	78	MMERKMVFSLFFFLIVVFAAQEAVMHIEASEIICFTYKGPCRHNSGGDSVVCHLKCLLMNKIISGGFCENDKCICEVG	19^20: VFA-AQ	59	7	6.04	AQEAVMHIEASEIICFTYKGPCRHNSGGDSVVCHLKCLLMNKIISGGFCENDKCICEVG	TpNCR302/Tp5g123887223
TpNCR303	Tp5g123885310	LOC123885310	LG5	complement(join(55974871..55975043,55975552..55975609))	3.47027	15.6307	-2.17	-3.46	1.58958	No	1	76	MERKMLFSLFFYLIIVFATQESVMQIEASEVRCFTFEGPCRHDNGADRAVCEIRCRMMNKIISGGSCVNDKCICSI	20^21: ATQ-ES	56	7	5.91	ESVMQIEASEVRCFTFEGPCRHDNGADRAVCEIRCRMMNKIISGGSCVNDKCICSI	TpNCR303/Tp5g123885310
TpNCR304	Tp5g123882953	LOC123882953	LG5	complement(join(56068942..56069126,56069458..56069515))	1.94609	9.24739	-2.25	-22.56	4.64079	Yes	1	80	MDMKPIAGMCFFLIIFLATQQVVQIEAYCEEQSRIFIDECSDPIGDKLCSIICISKENSIGGWFLPKSKMHLCHCLLKCV	27^28: IEA-YC	53	7	6.3	YCEEQSRIFIDECSDPIGDKLCSIICISKENSIGGWFLPKSKMHLCHCLLKCV	TpNCR304/Tp5g123882953
TpNCR305	Tp6g123891650a	LOC123891650a	LG6	complement(join(7551456..7551562,7551666..7551756))	1.94609	316.526	-7.35	-13.19	3.7194	Yes	1	65	MQRRKNMNKTLKFIHVLIIIFSLIALVTSYDSSFCFTDDDCKENKCYKGYITKCRLYICICEPTD	29^30: VTS-YD	36	6	4.93	YDSSFCFTDDDCKENKCYKGYITKCRLYICICEPTD	TpNCR305/Tp6g123891650a
TpNCR306	Tp6g123891650b	LOC123891650b	LG6	complement(join(7555197..7555315,7555418..7555487))	1.94609	9.08192	-2.22	-2.22	1.04061	No	1	62	MAEIFKFVHVLMIFLSLIVLVSSNKLFCYTTDDCDKNICHSPPFVMNCRLFLCLCENKHNDN	23^24: VSS-NK	39	6	6.27	NKLFCYTTDDCDKNICHSPPFVMNCRLFLCLCENKHNDN	TpNCR306/Tp6g123891650b
TpNCR307	Tp6_ChrLoc_7562165	LOC_LG6_7562165	LG6	complement(join(7562165..7562286,7562392..7562461))	2.10611	39.365	-4.22	-16.12	4.06277	Yes	1	63	MAGIFKFVHALMIFLSLIVLVSSNKLFCYTRDDCDKNICHTPPFVIHCRLFLCLCENKHKNES	23^24: VSS-NK	40	6	8.52	NKLFCYTRDDCDKNICHTPPFVIHCRLFLCLCENKHKNES	TpNCR307/Tp6_ChrLoc_7562165
TpNCR308	Tp6_ChrLoc_7578390	LOC_LG6_7578390	LG6	complement(join(7578390..7578517,7578629..7578701))	2.10611	69.4493	-5.04	-14.85	3.92153	Yes	1	66	MVKIHKFIYTFVTFLSIIVLVTSYRLKYCMTGNECPAILCSPPTISKCVRHTCYCTSQKRKKKVKK	SYR-LK	40	6	9.92	KYCMTGNECPAILCSPPTISKCVRHTCYCTSQKRKKKVKK	TpNCR308/Tp6_ChrLoc_7578390
TpNCR309	Tp6g123893044	LOC123893044	LG6	complement(join(19321288..19321385,19321478..19321553))	1	1				No	1	57	MVETLNFIYSVILFASLFIVVVVSKTECIDNSDCIKLYPDTVLKWCVEGLCICPFTW	28^29: TEC-ID	29	4	4.53	IDNSDCIKLYPDTVLKWCVEGLCICPFTW	TpNCR309/Tp6g123893044
TpNCR310	Tp6g123891185	LOC123891185	LG6	join(19331041..19331122,19331223..19331323)	1.94609	45.932	-4.56	-11.12	3.43008	Yes	1	60	MTQILMFVYAFIIFLSLLFIVTNSDGGEFPCNTDYDCPEAKPPLYFKCRFYICRLYRPRT	26^27: SDG-GE	34	4	8.94	GEFPCNTDYDCPEAKPPLYFKCRFYICRLYRPRT	TpNCR310/Tp6g123891185
TpNCR311	Tp6g123892705	LOC123892705	LG6	complement(join(19877709..19877803,19877910..19877988))	1.94609	30.2415	-3.96	-9.26	3.12074	Yes	1	57	MTEIIKFIYLIMIIFIFLFLVVIESLTIPECYDDEDCPHMCLYPRNRTCIWYYCTCI	16^17: SLT-IP	41	6	4.71	FLFLVVIESLTIPECYDDEDCPHMCLYPRNRTCIWYYCTCI	TpNCR311/Tp6g123892705
TpNCR312	Tp6g123889698	LOC123889698	LG6	complement(join(23084434..23084531,23084614..23084689))	9.11393	135.463	-3.89	-5.29	2.21228	Yes	1	57	MAETLNFIYSVILFVSLFIVVVVSKTECIDNSDCIKLYPDTVLKWCVEGLCICPFTW	28^29: TEC-ID	29	4	4.53	IDNSDCIKLYPDTVLKWCVEGLCICPFTW	TpNCR312/Tp6g123889698
TpNCR313	Tp6g123891555	LOC123891555	LG6	complement(join(23694351..23694472,23694692..23694764))	1.94609	343.027	-7.46	-25.21	4.83292	Yes	1	64	MATITKFVYAIILFISLLVVTYAFPSILNKKCASTSDCLNSAGDDPCIGRAFVICQEKNCVCVD	23^24: TYA-FP	41	6	5.12	FPSILNKKCASTSDCLNSAGDDPCIGRAFVICQEKNCVCVD	TpNCR313/Tp6g123891555
TpNCR314	Tp6g123891248	LOC123891248	LG6	complement(join(23699920..23700155,23700288..23700392,23700480..23700555))	2.41942	7093.29	-11.52	-24.08	4.75333	Yes	2	62	MAAIIKFVYAIILFISLLFVVTEAFQEDILNKNCTNVFEYQYPCVGAAHIVCIDGHCYCCGA	24^25: TEA-FQ	38	6	4.97	FQEDILNKNCTNVFEYQYPCVGAAHIVCIDGHCYCCGA	TpNCR314/Tp6g123891248
TpNCR315	Tp6g123888569	LOC123888569	LG6	join(24000606..24000681,24000778..24000887)	1.94609	23.1206	-3.57	-2.85	1.33245	No	1	61	MAEIFKFVYLIILFISLFLVIIDVTATRTLISCKENIDCSKWFCIYPLVPKCISFKCKCGL	N/A	61	6	9.01		TpNCR315/Tp6g123888569
TpNCR316	Tp6_ChrLoc_24009766	LOC_LG6_24009766	LG6	complement(join(24009766..24009895,24010110..24010198))	2.10611	45.3118	-4.43	-3.92	1.76303	No	1	72	MVKIIKFVRLLIQFIFLFLIVADITGKQLLSVGATKYGRKCFDDYDCINYLCKPSLYSKCCDFKCEYRPIKV	N/A	72	6	9.35		TpNCR316/Tp6_ChrLoc_24009766
TpNCR317	Tp6_ChrLoc_25093094	LOC_LG6_25093094	LG6	complement(join(25093094..25093203,25093298..25093373))	2.10611	38.3459	-4.19	-9.06	3.08433	Yes	1	61	MAEFLKSVFIVTLFVSLFLVVIKGAEMECVRKEDCYEKLPYLRRIRMICVKGYCKYRARLE	24^25: IKG-AE	37	4	9.36	AEMECVRKEDCYEKLPYLRRIRMICVKGYCKYRARLE	TpNCR317/Tp6_ChrLoc_25093094
TpNCR318	Tp6g123888469	LOC123888469	LG6	join(26104138..26104216,26104310..26104416)	2.28147	474.72	-7.7	-6.22	2.46777	Yes	1	61	MAKTLRFFQIMFAFLFIFTIVIEGLPEYNHFHKCYNDNDCPKTMCIPPKVPKCIRKCCRCI	24^25: IEG-LP	37	7	9.18	LPEYNHFHKCYNDNDCPKTMCIPPKVPKCIRKCCRCI	TpNCR318/Tp6g123888469
TpNCR319	Tp6g123893125	LOC123893125	LG6	complement(join(26161741..26161783,26162311..26162407,26162493..26162589))	1.94609	660.913	-8.41	-58.82	6.30072	Yes	2	65	MAETLKFIYTVMFFVSLFFIVIINAVPNFDSTMCKTDQDCIRICATMHKCYNCLPICERGKCIKR	N/A	65	7	8.95		TpNCR319/Tp6g123893125
TpNCR320	Tp6_ChrLoc_26180840	LOC_LG6_26180840	LG6	complement(join(26180955..26181095,26182062..26182150,26182499..26182601))	3.83992	8051.04	-11.03	-24.9	4.81149	Yes	2	73	MAETLKFVYTMMLFVSLFFHCNHGMDSPIPIDESKCINDLDCIHICATMHDCRNCQPLCHNGNCVMPIRRVKE	24^25: NHG-MD	49	7	6.69	MDSPIPIDESKCINDLDCIHICATMHDCRNCQPLCHNGNCVMPIRRVKE	TpNCR320/Tp6_ChrLoc_26180840
TpNCR321	Tp6g123890548	LOC123890548	LG6	join(26319997..26320072,26320166..26320262,26320978..26320999)	2.80782	2421.66	-9.75	-20.04	4.43697	Yes	2	64	MVQTLKFVYILILFVSLFIIAVVGQKKCDNVYDCYKLDPSEPYGSLRCSGGYCISLIEQIWGHP	24^25: VVG-QK	40	4	5.78	QKKCDNVYDCYKLDPSEPYGSLRCSGGYCISLIEQIWGHP	TpNCR321/Tp6g123890548
TpNCR322	Tp6_ChrLoc_26324706	LOC_LG6_26324706	LG6	join(26324706..26324781,26324872..26324971,26328748..26328760)	2.10611	510.857	-7.92	-9.85	3.22474	Yes	2	62	MAQTFKFAYFVIILVSLFIVVVVGQKECDTEADCYKLYVCHAPGTMKCLHGVCVSPGAELYD	24^25: VVG-QK	38	5	5.17	QKECDTEADCYKLYVCHAPGTMKCLHGVCVSPGAELYD	TpNCR322/Tp6_ChrLoc_26324706
TpNCR323	Tp6g123889343	LOC123889343	LG6	join(26334663..26334744,26334837..26334936,26336142..26336154)	2.63441	7727.68	-11.52	-37.33	5.51219	Yes	2	64	MAQTLKFAYIVILFVSIFIVVVFGSKYKCDTDEDCYKFFPNAIPGTLKCVKSVCVSPIELKPKV	24^25: VFG-SK	40	4	8.9	SKYKCDTDEDCYKFFPNAIPGTLKCVKSVCVSPIELKPKV	TpNCR323/Tp6g123889343
TpNCR324	Tp6g123889345	LOC123889345	LG6	join(26351355..26351430,26351523..26351660)	2.24715	2039.37	-9.83	-12.22	3.58991	Yes	1	62	MPQTLKFAYIAILFVFLLNVVVFGFKCDTHEDCYKIFPTIIPETIKCVEGFCSIILLSSDLQ	24^25: VFG-FK	38	4	4.84	FKCDTHEDCYKIFPTIIPETIKCVEGFCSIILLSSDLQ	TpNCR324/Tp6g123889345
TpNCR325	Tp6g123889344	LOC123889344	LG6	join(26368326..26368407,26368499..26368592,26371459..26371480)	1.94609	2078.61	-10.06	-23.58	4.71733	Yes	2	65	MAQILKFAYILILFVSLFVVVVFGSSYKCDTHEDCYKLFPNATPGIMKCWEGLCAIKILRNADAN	24^25: VFG-SS	41	4	7.35	SSYKCDTHEDCYKLFPNATPGIMKCWEGLCAIKILRNADAN	TpNCR325/Tp6g123889344
TpNCR326	Tp6g123891203	LOC123891203	LG6	join(26388729..26388804,26388900..26388996,26390717..26390726)	1.94609	153.184	-6.3	-39.8	5.62303	Yes	2	60	MAHTLKFVYIVIFFVSLFIIAVVGQTKCDTDYDCYKLDPSEPHGSLTCYGGYCISLIDLE	24^25: VVG-QT	36	4	4.4	QTKCDTDYDCYKLDPSEPHGSLTCYGGYCISLIDLE	TpNCR326/Tp6g123891203
TpNCR327	Tp6_ChrLoc_26393655	LOC_LG6_26393655	LG6	join(26393655..26393711,26393825..26393920)	2.10611	17.1695	-3.03	-5.41	2.24886	Yes	1	50	MAETLKFVYIMILFVSLFICNTDEECYKKYPDAAPGTMTCFGGYCRSLTS	22^23: CNT-DE	28	3	5.03	DEECYKKYPDAAPGTMTCFGGYCRSLTS	TpNCR327/Tp6_ChrLoc_26393655
TpNCR328	Tp6g123890236	LOC123890236	LG6	join(26405470..26405545,26405635..26405731,26406360..26406375)	4.91942	8235.61	-10.71	-27.52	4.98399	Yes	2	62	MGETFKFIYIMILCVSLFTVEVVGQVRCKTDEDCDCVKVLTPPGLTCMCDGGECGFFRATWG	28^29: VRC-KT	34	5	4.54	KTDEDCDCVKVLTPPGLTCMCDGGECGFFRATWG	TpNCR328/Tp6g123890236
TpNCR329	Tp6_ChrLoc_26419432	LOC_LG6_26419432	LG6	join(26419432..26419504,26419611..26419720)	2.10611	207.299	-6.62	-20.16	4.44709	Yes	1	60	MAVFLKCFFTMIFFVSLFLVVVKGVAQIECVTKEDCYKKLPDLRRIKMICVAGFCKYIIP	27^28: VAQ-IE	33	4	9.25	IECVTKEDCYKKLPDLRRIKMICVAGFCKYIIP	TpNCR329/Tp6_ChrLoc_26419432
TpNCR330	Tp6_ChrLoc_26461108	LOC_LG6_26461108	LG6	complement(join(26461162..26461277,26461365..26461440))	2.10611	40.6269	-4.27	-2.56	1.20307	No	1	63	MALILKFAYTLILFVSLFMVVVVGQVPYETKCETDEDCYKMFPLANRGAVECKDGVCGVPLIE	24^25: VVG-QV	39	4	4.56	QVPYETKCETDEDCYKMFPLANRGAVECKDGVCGVPLIE	TpNCR330/Tp6_ChrLoc_26461108
TpNCR331	Tp6_ChrLoc_26461162	LOC_LG6_26461162	LG6	complement(join(26461162..26461277,26461365..26461440))	5.16783	3889.77	-9.56	-3.84	1.73457	No	1	63	MALILKFAYTLILFVSLFMVVVVGQVPYETKCETDEDCYKMFPLANRGAVECKDGVCGVPLIE	24^25: VVG-QV	39	4	4.56	QVPYETKCETDEDCYKMFPLANRGAVECKDGVCGVPLIE	TpNCR331/Tp6_ChrLoc_26461162
TpNCR332	Tp6g123890135	LOC123890135	LG6	complement(join(26488168..26488289,26488389..26488464))	2.28147	738.188	-8.34	-8.82	3.04071	Yes	1	65	MGETLKFVYTMILFISLLLVVAVDSQRPIRERISCTHDYECINKCPHCDLNSRLHCVRGFCGCRP	25^26: VDS-QR	40	7	9.01	QRPIRERISCTHDYECINKCPHCDLNSRLHCVRGFCGCRP	TpNCR332/Tp6g123890135
TpNCR333	Tp6g123891253	LOC123891253	LG6	complement(join(27329300..27329424,27329517..27329592))	2.28147	1162.25	-8.99	-32.94	5.29541	Yes	1	65	AETLKFAYIVILFISLFIIVVVGLKECDTDEDCAKLYVNIKPELLRCMENHCFGHGFHPDFGIDL	23^24: VVG-LK	42	4	5.04	LKECDTDEDCAKLYVNIKPELLRCMENHCFGHGFHPDFGIDL	TpNCR333/Tp6g123891253
TpNCR334	Tp6g123892559	LOC123892559	LG6	join(27408255..27408327,27408415..27408524)	1	1				No	1	60	MDQTLKFIYAIVFFFSLCLVIIHGEFHSCIHDDDCPYDYCTPPKYSKCIWSSCYCKDFNE	24^25: IHG-EF	36	6	4.9	EFHSCIHDDDCPYDYCTPPKYSKCIWSSCYCKDFNE	TpNCR334/Tp6g123892559
TpNCR335	Tp6_ChrLoc_27921188	LOC_LG6_27921188	LG6	join(27921188..27921263,27921397..27921497)	2.10611	51.2178	-4.6	-2.6	1.22319	No	1	58	MTKMVKFIFVMNILLFLFAVATSSILNGECVYDGDCMRFVNCRYPARPRCRKSLCRCR	23^24: ATS-SI	35	6	9.45	SILNGECVYDGDCMRFVNCRYPARPRCRKSLCRCR	TpNCR335/Tp6_ChrLoc_27921188
TpNCR336	Tp6g123889363	LOC123889363	LG6	join(27937679..27937772,27937871..27937974)	2.63441	2451.96	-9.86	-24.04	4.75032	Yes	1	65	MQKLENMAKFVNFAFVMNILLSLFLVATSSRWNVQCVYDGDCIKEVNCEFPAQPRCRKSVCECRY	29^30: ATS-SR	36	6	8.43	SRWNVQCVYDGDCIKEVNCEFPAQPRCRKSVCECRY	TpNCR336/Tp6g123889363
TpNCR337	Tp6g123892501	LOC123892501	LG6	join(28057434..28057527,28057631..28057782)	5.58681	644.679	-6.85	-17.8	4.23213	Yes	1	81	MQKGHNIVGIIKFVYVMIMCLSLFVDAFIFDTSMCAEDSDCQEVTCLTPKSPYCKKWPFFSEKGVCDCIAERVPYVWSLKN	27^28: VDA-FI	54	6	5.03	FIFDTSMCAEDSDCQEVTCLTPKSPYCKKWPFFSEKGVCDCIAERVPYVWSLKN	TpNCR337/Tp6g123892501
TpNCR338	Tp6g123889993	LOC123889993	LG6	join(28481134..28481209,28481299..28481395,28483935..28484136)	3.00258	2056.09	-9.42	-19.66	4.40327	Yes	2	62	MTKTLMFAYNVIFFVFMFLVLTFGKRECVLDSDCITLFPDKYSSGSMVCFDGTCKTLCPPYN	26^27: VDC-GY	36	5	4.35	ECVLDSDCITLFPDKYSSGSMVCFDGTCKTLCPPYN	TpNCR338/Tp6g123889993
TpNCR339	Tp6g123891299	LOC123891299	LG6	join(28486062..28486137,28486223..28486316,28486642..28486657)	2.70311	1887.52	-9.45	-13.86	3.80373	Yes	2	61	MVKTLMFVYNVILFVFLYLVLTFGKKECVRDSDCLTLYPDNPSGAQVCFKGICKNLFPPYN	23^24: KEC-VR	38	4	6.82	GKKECVRDSDCLTLYPDNPSGAQVCFKGICKNLFPPYN	TpNCR339/Tp6g123891299
TpNCR340	Tp6g123888844	LOC123888844	LG6	complement(join(28926087..28926190,28926806..28926887))	1.94609	150.575	-6.27	-5.39	2.24163	Yes	1	61	MDKIFKFVNVMIIILSIFLASTQISHGSNIPCKTDRDCPVLSVNHVSPKPIRMKCRKGFCH	27^28: SHG-SN	34	4	9.89	SNIPCKTDRDCPVLSVNHVSPKPIRMKCRKGFCH	TpNCR340/Tp6g123888844
TpNCR341	Tp6g123888843	LOC123888843	LG6	complement(join(28952019..28952122,28952669..28952768))	1.94609	112.661	-5.86	-2.91	1.36139	No	1	67	MQKVENMDKIFKFVNVMIIIFSIFLASTQISHGSNIPCKTDRDCPVLSVNQASSKPIRMKCRKGFCT	17^18: SHG-SN	50	4	9.89	IIIFSIFLASTQISHGSNIPCKTDRDCPVLSVNQASSKPIRMKCRKGFCT	TpNCR341/Tp6g123888843
TpNCR342	Tp6g123888848a	LOC123888848a	LG6	complement(join(28957228..28957334,28957435..28957513))	1.94609	6.42132	-1.72	-1.39	0.627737	No	1	61	MDKIFKFVNVMIIIFSLFLASTPVSHAVIPCKTYYDCPLAKIGRYKRLRRMTCRKGVCINI	27^28: SHA-VI	34	4	10.16	VIPCKTYYDCPLAKIGRYKRLRRMTCRKGVCINI	TpNCR342/Tp6g123888848a
TpNCR343	Tp6g123888848b	LOC123888848b	LG6	complement(join(28957835..28957953,28958057..28958135))	1.94609	56.2438	-4.85	-9.6	3.18133	Yes	1	65	MDKIFKFVNVMIIIFFLFLASTRASYANIPCKTDRDCPVVSINQFKNSKPIRMRCRNGFCIVIRH	24^25: TRA-SY	41	4	10.06	SYANIPCKTDRDCPVVSINQFKNSKPIRMRCRNGFCIVIRH	TpNCR343/Tp6g123888848b
TpNCR344	Tp6g123888849	LOC123888849	LG6	complement(join(28961417..28961520,28961624..28961702))	1.94609	206.846	-6.73	-10.4	3.31595	Yes	1	60	MDKIFKFVNVMIIIFFLFLASTRVSYANIPCKTDRDCPVVSVNQIRSKPVRMKCRKGFCT	27^28: SYA-NI	33	4	10.24	NIPCKTDRDCPVVSVNQIRSKPVRMKCRKGFCT	TpNCR344/Tp6g123888849
TpNCR345	Tp6g123888851	LOC123888851	LG6	complement(join(28973186..28973289,28973379..28973457))	1.94609	23.3336	-3.58	-5.48	2.26665	Yes	1	59	DKIFKFVNVMIIIFSIFLASTQISHANFPCKTDRDCPVISVNQIRSKPVRMKCRKGFCT	26^27: SHA-NF	33	4	10.24	NFPCKTDRDCPVISVNQIRSKPVRMKCRKGFCT	TpNCR345/Tp6g123888851
TpNCR346	Tp6g123888856	LOC123888856	LG6	complement(join(28978270..28978370,28978471..28978549))	1.94609	88.1814	-5.5	-6.89	2.63257	Yes	1	59	MDKIFKFVNVMIIILSLFLASTRVSPAAIPCKTDYDCPRTKFGRYKHFRRMTCRKGFCI	26^27: VSP-AA	33	4	10.12	AAIPCKTDYDCPRTKFGRYKHFRRMTCRKGFCI	TpNCR346/Tp6g123888856
TpNCR347	Tp6_ChrLoc_28984253	LOC_LG6_28984253	LG6	complement(join(28984253..28984359,28984460..28984538))	1	1				No	1	61	MNTIFKFVNVMIIILSLFLASTRVSHAVIPCKTDYDCPLIKIGRYKHLTRMTCRKGVCVNI	27^28: SHA-VI	34	4	9.69	VIPCKTDYDCPLIKIGRYKHLTRMTCRKGVCVNI	TpNCR347/Tp6_ChrLoc_28984253
TpNCR348	Tp6g123888855	LOC123888855	LG6	complement(join(28985480..28985589,28985692..28985770))	1.94609	747.733	-8.59	-185.76	8.29772	Yes	1	62	MDKIFKFVNVMIIIFSLFLASTRISHADIPIPCKTDRDCPVPTISPFRRPKRMRCRKGYCIG	27^28: SHA-DI	35	4	10.04	DIPIPCKTDRDCPVPTISPFRRPKRMRCRKGYCIG	TpNCR348/Tp6g123888855
TpNCR349	Tp6g123888862	LOC123888862	LG6	complement(join(29014843..29014949,29015050..29015131))	1.94609	19.1116	-3.3	-13.42	3.7494	Yes	1	62	MDKIFKFVNVMIIIFSLFIVSIESQRSGPIPCVRDRDCPISISQVHSRNTRMRCRKGYCVGA	24^25: IES-QR	38	4	10.32	QRSGPIPCVRDRDCPISISQVHSRNTRMRCRKGYCVGA	TpNCR349/Tp6g123888862
TpNCR350	Tp6g123888863	LOC123888863	LG6	complement(join(29044452..29044552,29044659..29044740))	1.94609	23.0849	-3.57	-4.97	2.11748	No	1	60	MDKISKFVNVMIIILSLFLVSTQSQIRGSIPCVRDRDCPHDTISKLSKRMKCRKGYCVGT	24^25: TQS-QI	36	4	9.98	QIRGSIPCVRDRDCPHDTISKLSKRMKCRKGYCVGT	TpNCR350/Tp6g123888863
TpNCR351	Tp6g123888866	LOC123888866	LG6	complement(join(29057458..29057561,29057663..29057744))	4.76558	1255.14	-8.04	-10.95	3.40252	Yes	1	61	MNKIFKFVNVMIIILSLLFVSTQSQVYVPVPCVTDRDCVTSTPSLNSKSPRRMKCRNGYCV	24^25: TQS-QV	37	4	9.46	QVYVPVPCVTDRDCVTSTPSLNSKSPRRMKCRNGYCV	TpNCR351/Tp6g123888866
TpNCR352	Tp6g123888869	LOC123888869	LG6	join(29061588..29061672,29061781..29061881)	1.94609	113.115	-5.86	-21.45	4.55413	Yes	1	61	MDKIFKFVYVMIILLSLVFVSTHAIKLTFVHPCKTDRDCPQTPKGRFSRPKKVKCRNGICM	24^25: THA-IK	37	4	10.48	IKLTFVHPCKTDRDCPQTPKGRFSRPKKVKCRNGICM	TpNCR352/Tp6g123888869
TpNCR353	Tp6g123888868	LOC123888868	LG6	complement(join(29065843..29065952,29066050..29066131))	1.94609	1439.89	-9.53	-14.1	3.83351	Yes	1	63	MDKIFKFVNVVIIILSLLIVSIQSQVYAAKPCKTDGDCRVRYYRASHQYPVRMRCRNGFCIEG	28^29: VYA-AK	35	4	9.67	AKPCKTDGDCRVRYYRASHQYPVRMRCRNGFCIEG	TpNCR353/Tp6g123888868
TpNCR354	Tp6g123888867	LOC123888867	LG6	complement(join(29071592..29071701,29071799..29071880))	1.94609	963.393	-8.95	-16.13	4.06311	Yes	1	63	MDKIFKFVNVMIIILSLLLVSIQSQVYAARPCKTDGDCRVRYYTARKEFPIRMKCRNGFCIEC	28^29: VYA-AR	35	5	9.6	ARPCKTDGDCRVRYYTARKEFPIRMKCRNGFCIEC	TpNCR354/Tp6g123888867
TpNCR355	Tp6g123888870	LOC123888870	LG6	join(29075914..29075998,29076106..29076206)	1.94609	85.5679	-5.46	-26.95	4.94824	Yes	1	61	MDKIFKFVYVMIILLSLVFVSTQIPKLPIPISCITDRDCPSFPKGRISNPKKLRCRNGFCT	22^23: VST-QI	39	4	10.18	QIPKLPIPISCITDRDCPSFPKGRISNPKKLRCRNGFCT	TpNCR355/Tp6g123888870
TpNCR356	Tp6g123888877	LOC123888877	LG6	join(29133058..29133139,29133242..29133345)	1.94609	385.17	-7.63	-52.57	6.10582	Yes	1	61	MNKIFKFVYVMLILHSLFLVSTQQPFIVLIPCKTDRDCPTSPKKLNMSRPKKLRCRDGLCV	23^24: STQ-QP	38	4	10.08	QPFIVLIPCKTDRDCPTSPKKLNMSRPKKLRCRDGLCV	TpNCR356/Tp6g123888877
TpNCR357	Tp6g123888884	LOC123888884	LG6	join(29147984..29148059,29148149..29148246)	1.94609	75.3608	-5.28	-50.42	6.03341	Yes	1	57	MAKIVKFVYVMIILLSLFLVATNSKRNIPCVYDGDCPIKLCRYPLKAKCLGGICHCR	24^25: TNS-KR	33	6	9.38	KRNIPCVYDGDCPIKLCRYPLKAKCLGGICHCR	TpNCR357/Tp6g123888884
TpNCR358	Tp6g123888886	LOC123888886	LG6	join(29165533..29165608,29165721..29165818)	1.94609	49.5186	-4.67	-5.84	2.36728	Yes	1	57	MAKIVKFTVFMIILLSLFLVATNLDVGGICVRDKDCPNRLCPYPHHMRCRKSICICR	23^24: ATN-LD	34	6	9.36	LDVGGICVRDKDCPNRLCPYPHHMRCRKSICICR	TpNCR358/Tp6g123888886
TpNCR359	Tp6g123888889	LOC123888889	LG6	join(29177091..29177175,29177280..29177395)	3.65919	1973.72	-9.08	-18.25	4.2755	Yes	1	66	MENMVKIVKFIFFMIIILSPFVVATNLDVILPCVEDDDCPYDAQLCPPPGQIMCIKSICSCRNSIH	24^25: VVA-TN	42	6	4.51	TNLDVILPCVEDDDCPYDAQLCPPPGQIMCIKSICSCRNSIH	TpNCR359/Tp6g123888889
TpNCR360	Tp6g123888892	LOC123888892	LG6	join(29195589..29195664,29195757..29195851)	1.94609	207.557	-6.74	-21.51	4.55843	Yes	1	56	MTKIVKFVYIMIILLSLFIVSTSFTYIQCAHKGDCPNLFCPYPKRIKCIKGLCLCQ	19^20: IQC-AH	37	6	9.46	VSTSFTYIQCAHKGDCPNLFCPYPKRIKCIKGLCLCQ	TpNCR360/Tp6g123888892
TpNCR361	Tp6g123888893	LOC123888893	LG6	join(29199943..29200018,29200115..29200242)	1.94609	77.146	-5.31	-42.87	5.75201	Yes	1	67	MNKIEKFVYNIIILLSLFLVSTSSQDIRCVLPKRKNIHCLRKGDCPYNFCPYPTNTKCINGFCHCSN	24^25: TSS-QD	43	7	9.31	QDIRCVLPKRKNIHCLRKGDCPYNFCPYPTNTKCINGFCHCSN	TpNCR361/Tp6g123888893
TpNCR362	Tp6g123888894	LOC123888894	LG6	complement(join(29200697..29201267,29201370..29201445))	1.94609	44.0339	-4.5	-20.28	4.45692	Yes	1	58	MFKIIKFICVMIILLSLFLVATSIKLGHECVYAKDCIELRCPYPSKPRCLKNKCVCRY	23^24: ATS-IK	35	6	9.38	IKLGHECVYAKDCIELRCPYPSKPRCLKNKCVCRY	TpNCR362/Tp6g123888894
TpNCR363	Tp6_ChrLoc_29208215	LOC_LG6_29208215	LG6	complement(join(29208215..29208330,29208419..29208497))	2.10611	206.823	-6.62	-22.87	4.66474	Yes	1	64	MTKIVKFTFVMIILLPLFLVATSIKSSFYIIVGPECVYDGDCKPVINCIYPTKARCRRNLCVCR	23^24: ATS-IK	41	6	9.24	IKSSFYIIVGPECVYDGDCKPVINCIYPTKARCRRNLCVCR	TpNCR363/Tp6_ChrLoc_29208215
TpNCR364	Tp6g123892593	LOC123892593	LG6	join(29327704..29327797,29327897..29327997)	1.94609	149.164	-6.26	-8.24	2.92636	Yes	1	58	MDKSFKFVYATIILFSLFLVSMQINRPCPCVNDHDCPVLWCYNPLKSRCRNGICICQS	22^23: VSM-QI	36	7	8.96	QINRPCPCVNDHDCPVLWCYNPLKSRCRNGICICQS	TpNCR364/Tp6g123892593
TpNCR365	Tp6g123891326	LOC123891326	LG6	join(29718145..29718220,29718314..29718414,29718583..29718606)	2.24715	184.976	-6.36	-3.33	1.53536	No	2	66	MTETHEFVYNVMIFVSIFLFVIFDERKYECYNDADCNKLYPDPPTGKIMRCFGGYCKSLFSWEGAL	N/A	66	4	5.08		TpNCR365/Tp6g123891326
TpNCR366	Tp6g123891370	LOC123891370	LG6	complement(join(30034638..30034741,30034840..30034915))	3.65919	560.508	-7.26	-11.63	3.50533	Yes	1	59	MTKIFKFVYVMIIFLPLFIVATKSPPAIPCKHKRECPPKLCLYPYFVKCEKTHGYCYCD	21^22: IVA-TK	38	6	9.12	TKSPPAIPCKHKRECPPKLCLYPYFVKCEKTHGYCYCD	TpNCR366/Tp6g123891370
TpNCR367	Tp6g123891372	LOC123891372	LG6	complement(join(30047382..30047485,30047585..30047693))	1.94609	321.095	-7.37	-41.96	5.7149	Yes	1	70	MKMAGNMVNIVRFVYVMIIFLSLFIVEATDVEPDAKPVIPECKKAADCPPTLCQYPYLVRCDKKLGCYCY	28^29: VEA-TD	42	6	6.82	TDVEPDAKPVIPECKKAADCPPTLCQYPYLVRCDKKLGCYCY	TpNCR367/Tp6g123891372
TpNCR368	Tp6g123891393	LOC123891393	LG6	complement(join(30195321..30195430,30195534..30195612))	1.94609	15.5752	-3	-4.53	1.97498	No	1	62	MTEILKFIYVMIVCIFLFFVASGISTGRTWPCDVDKHCLPYFCLPYKAICTNRQCICYKVEN	23^24: ASG-IS	39	6	8.81	ISTGRTWPCDVDKHCLPYFCLPYKAICTNRQCICYKVEN	TpNCR368/Tp6g123891393
TpNCR369	Tp6_ChrLoc_30255329	LOC_LG6_30255329	LG6	join(30255329..30255404,30255868..30256004)	2.10611	1345.48	-9.32	-18.08	4.25909	Yes	1	70	MAEIIKLVYDIIIFLLLFLVVTNVEALDKNKCFSDSDCAKYICPKPTIAKCMHQKYCKCVLPWTIKDNVI	26^27: VEA-LD	44	6	9.23	LDKNKCFSDSDCAKYICPKPTIAKCMHQKYCKCVLPWTIKDNVI	TpNCR369/Tp6_ChrLoc_30255329
TpNCR370	Tp6g123891401	LOC123891401	LG6	join(30261040..30261115,30261594..30261736)	1.94609	372.232	-7.58	-31.16	5.19898	Yes	1	72	MAEIIKLVYNIIIFLLLFIDVTDVEGGFDHLFKKTRIKCFSDSDCVKLSCQRPFIPICINKYCKCVLTSIQW	26^27: VEG-GF	46	6	9.48	GFDHLFKKTRIKCFSDSDCVKLSCQRPFIPICINKYCKCVLTSIQW	TpNCR370/Tp6g123891401
TpNCR371	Tp6_ChrLoc_30266463	LOC_LG6_30266463	LG6	join(30266463..30266541,30267031..30267164)	2.10611	711.667	-8.4	-14.06	3.82816	Yes	1	70	MTKIINLVYDIIIFLLLFLVVITNVEAGRYTKRESCFRDSDCTKQRCQSPFIPKCMFQRYCQCVLPWHKR	27^28: VEA-GR	43	6	9.8	GRYTKRESCFRDSDCTKQRCQSPFIPKCMFQRYCQCVLPWHKR	TpNCR371/Tp6_ChrLoc_30266463
TpNCR372	Tp6g123891471	LOC123891471	LG6	join(30817581..30817659,30817760..30817869)	2.83637	3241.62	-10.16	-13.37	3.74286	Yes	1	62	MDKIFKFVHVMIILLFLFPLSMQTPFPIMPCIRDRDCLVVGKPRNGIPIQKLWCRKGFCVLK	23^24: SMQ-TP	39	4	10.17	TPFPIMPCIRDRDCLVVGKPRNGIPIQKLWCRKGFCVLK	TpNCR372/Tp6g123891471
TpNCR373	Tp6g123892100	LOC123892100	LG6	join(31193592..31193709,31193838..31193849,31193948..31194051)	1.94609	141.587	-6.18	-18.39	4.2885	Yes	2	77	MQKRKTMAKIFKFVCAMILFLSLFIDAARYNPKLQNPKLRLSVSRLQECEYDDDCPQIVSSPLVIRCIDYNCIVVNH	21^22: IDA-AR	56	4	7.39	SLFIDAARYNPKLQNPKLRLSVSRLQECEYDDDCPQIVSSPLVIRCIDYNCIVVNH	TpNCR373/Tp6g123892100
TpNCR374	Tp6g123891513	LOC123891513	LG6	join(31202310..31202385,31202648..31202801)	2.24715	40.5131	-4.17	-14.52	3.88316	Yes	1	63	MAEILKLVYVMILFISLVDAQKKYMPRLHECEHDGDCPEIVSYPLVMRCIYYKCVVVNNVNEE	20^21: VDA-QK	43	4	5.7	QKKYMPRLHECEHDGDCPEIVSYPLVMRCIYYKCVVVNNVNEE	TpNCR374/Tp6g123891513
TpNCR375	Tp6g123891514	LOC123891514	LG6	join(31204732..31204778,31204884..31204993)	1.94609	520.294	-8.06	-19.12	4.35566	Yes	1	52	MIFYFLSLFLVAARVYPRIRECEHDDDCPQIVSSMVMRCNNYNCVAINHEDI	17^18: VYP-RI	35	4	4.91	RIRECEHDDDCPQIVSSMVMRCNNYNCVAINHEDI	TpNCR375/Tp6g123891514
TpNCR376	Tp6g123892722	LOC123892722	LG6	complement(join(32120683..32120787,32120877..32120985))	2.48688	300.27	-6.92	-9.07	3.08617	Yes	1	70	MAENLKFVFPVIIFVFLFLVVVKGIVTISNLPPLKPGTECVTNKDCKKINDAMRYCLNGYCRYERKEGWW	N/A	70	4	9.31		TpNCR376/Tp6g123892722
TpNCR377	Tp6g123892720	LOC123892720	LG6	complement(join(32124590..32124696,32124785..32124893))	1.94609	206.924	-6.73	-49.6	6.00483	Yes	1	71	MTKNLNFFFPMIIFVFLFLVVVKGIVTTNYLPAYKSGKECLTNKDCYKILPRLNGVKRKCLIGYCRYVHIF	17^18: IVT-TN	54	4	9.68	FLVVVKGIVTTNYLPAYKSGKECLTNKDCYKILPRLNGVKRKCLIGYCRYVHIF	TpNCR377/Tp6g123892720
TpNCR378	Tp6g123892721	LOC123892721	LG6	complement(join(32130173..32130303,32130393..32130501))	1.94609	324.542	-7.38	-30.94	5.18673	Yes	1	79	MAENFKFVFRVIIFVFLFLVVVKGIATTNNLSAFKPGKECVTNKDCHKILRKINDVKRNCLNGYCRYENKMGWWVKSPP	24^25: VKG-IA	55	4	9.91	IATTNNLSAFKPGKECVTNKDCHKILRKINDVKRNCLNGYCRYENKMGWWVKSPP	TpNCR378/Tp6g123892721
TpNCR379	Tp6g123890687	LOC123890687	LG6	join(34198540..34198612,34198709..34198806)	1.94609	1307.24	-9.39	-28.69	5.05614	Yes	1	56	MAHISMYIYILVIFWSLLLDVTNCTPIPCIQAADCPKRLCFLPLRALCIKGNCVCV	24^25: TNC-TP	32	6	9.12	TPIPCIQAADCPKRLCFLPLRALCIKGNCVCV	TpNCR379/Tp6g123890687
TpNCR380	Tp6g123890601	LOC123890601	LG6	complement(join(34297367..34297461,34297564..34297639))	1.94609	127.014	-6.03	-24.89	4.81063	Yes	1	56	MAKILNFFYVVFLFLLLVLVLTDTYSYNCLIDIDCARNNCTLPEKSICLMSWCYCT	26^27: TYS-YN	30	6	4.84	YNCLIDIDCARNNCTLPEKSICLMSWCYCT	TpNCR380/Tp6g123890601
TpNCR381	Tp6g123892668	LOC123892668	LG6	complement(join(34521413..34521507,34521606..34521684))	1.94609	75.8294	-5.28	-12.09	3.57168	Yes	1	57	MEKILLLAYYVMILFFSLYLVVTDARNVNCTSVLDCAYNRCILPTMVLCVKEKCICA	14^15: TDA-RN	43	6	8.81	FFSLYLVVTDARNVNCTSVLDCAYNRCILPTMVLCVKEKCICA	TpNCR381/Tp6g123892668
TpNCR382	Tp6g123890696	LOC123890696	LG6	complement(join(34580070..34580170,34580520..34580592))	1.94609	17.2635	-3.15	-14.84	3.92016	Yes	1	57	MTAILKFIYVMTFFLSLFHVATNYGSRGCKYDKDCPNYLCYPPKVGKCFSNKCYCSN	23^24: ATN-YG	34	6	9.09	YGSRGCKYDKDCPNYLCYPPKVGKCFSNKCYCSN	TpNCR382/Tp6g123890696
TpNCR383	Tp6g123890695	LOC123890695	LG6	complement(join(34582445..34582476,34583421..34583519,34583982..34584057))	3.65856	1169.57	-8.32	-47.75	5.93897	Yes	2	68	MTAIIKFVYVMTLFLLLFHVVTSDFIRYKCKSDFHCQDKLCTPPQIGKCLNKLCYCRIGKKEPFVTYN	23^24: VTS-DF	45	6	9.28	DFIRYKCKSDFHCQDKLCTPPQIGKCLNKLCYCRIGKKEPFVTYN	TpNCR383/Tp6g123890695
TpNCR384	Tp6_ChrLoc_34593871	LOC_LG6_34593871	LG6	complement(join(34593871..34593974,34594153..34594228))	4.76896	732.829	-7.26	-8.18	2.91514	Yes	1	59	MTAIIKFVYVMTLFLSLFHVVTSYFVRHKCKSDYHCQDKLCTPPQIGKCLNNFCYCRIG	23^24: VTS-YF	36	6	9.17	YFVRHKCKSDYHCQDKLCTPPQIGKCLNNFCYCRIG	TpNCR384/Tp6_ChrLoc_34593871
TpNCR385	Tp6_ChrLoc_34597136	LOC_LG6_34597136	LG6	complement(join(34597136..34597236,34598059..34598131))	3.07598	1260.19	-8.68	-13.14	3.71244	Yes	1	57	MAAVLKFIYVMSLFLSLFHVATSYGSRGCKYDKDCPNYLCYPPKVGVCFSNKCYCSN	23^24: ATS-YG	34	6	8.92	YGSRGCKYDKDCPNYLCYPPKVGVCFSNKCYCSN	TpNCR385/Tp6_ChrLoc_34597136
TpNCR386	Tp6_ChrLoc_34601266	LOC_LG6_34601266	LG6	complement(join(34601266..34601363,34601655..34601736))	10.1227	3247.38	-8.33	-12.3	3.60048	Yes	1	59	MAAVLKFVYVITLFLSLFHVVTSFYGGGIRNCKNDNDCPDNFCHLPKVGKCISNNCYCN	23^24: VTS-FY	36	6	8.44	FYGGGIRNCKNDNDCPDNFCHLPKVGKCISNNCYCN	TpNCR386/Tp6_ChrLoc_34601266
TpNCR387	Tp6g123890698	LOC123890698	LG6	complement(join(34605169..34605200,34605465..34605560,34605975..34606080))	4.24629	528.083	-6.96	-5.78	2.35165	Yes	2	77	MQMRINMTAIIKFVYVMTIFLSLFHVVTSSDDDPVMVIRYCEADSNCPNKYCPPFEVPKCLGNICRCDDKKLGGTFH	29^30: VTS-SD	48	6	5.32	SDDDPVMVIRYCEADSNCPNKYCPPFEVPKCLGNICRCDDKKLGGTFH	TpNCR387/Tp6g123890698
TpNCR388	Tp6_ChrLoc_34609401	LOC_LG6_34609401	LG6	complement(join(34609401..34609498,34609754..34609829))	4.40929	333.219	-6.24	-61.69	6.38356	Yes	1	57	MAEIQKFVCAMILFLSLLHLVIGYGEFKRCRTDNDCPNYLCYPPKLAKCSNYNCYCT	23^24: VIG-YG	34	6	8.7	YGEFKRCRTDNDCPNYLCYPPKLAKCSNYNCYCT	TpNCR388/Tp6_ChrLoc_34609401
TpNCR389	Tp6g123890699	LOC123890699	LG6	complement(join(34618096..34618127,34620038..34620142,34620640..34620742))	3.10736	1036.25	-8.38	-12.11	3.5734	Yes	2	79	MQMRRNMTAIIKFVYVMSIFLSLFHVVTSSDNPIVLVISSCKTDYDCPDKFCDPPKVGKCLSNICYCEIGEKELGGTVH	29^30: VTS-SD	50	6	5	SDNPIVLVISSCKTDYDCPDKFCDPPKVGKCLSNICYCEIGEKELGGTVH	TpNCR389/Tp6g123890699
TpNCR390	Tp6g123890700	LOC123890700	LG6	join(34626439..34626514,34626613..34626710)	1.94609	365.552	-7.55	-12.26	3.59524	Yes	1	57	MTKFFKFVYTMIILLFVFFVAIEAYGQNCTSDCSSSPYLPYEKPECLKGECLCMYTN	26^27: AYG-QN	31	5	4.58	QNCTSDCSSSPYLPYEKPECLKGECLCMYTN	TpNCR390/Tp6g123890700
TpNCR391	Tp6g123890731	LOC123890731	LG6	complement(join(34913094..34913099,34913237..34913337,34913445..34913583))	2.24715	1766.66	-9.62	-40.18	5.63983	Yes	2	81	MTKILKFTYVMILLLFLFLFITDAGFPDLLNRKMPTEVTFGTILPTDDACITFLDCLHVHCLSTQTQLCVMNKCECTDLTG	17^18: GFP-DL	64	6	4.9	FLFITDAGFPDLLNRKMPTEVTFGTILPTDDACITFLDCLHVHCLSTQTQLCVMNKCECTDLTG	TpNCR391/Tp6g123890731
TpNCR392	Tp6g123890733	LOC123890733	LG6	join(34927111..34927183,34927286..34927380)	1.94609	110.057	-5.82	-25.5	4.85243	Yes	1	55	MTTILKFVNVMIFLIFLLFVATNSSDNCTNVFDCAHTQCSLYAMPFCLTNKCICV	25^26: NSS-DN	30	6	5.52	DNCTNVFDCAHTQCSLYAMPFCLTNKCICV	TpNCR392/Tp6g123890733
TpNCR393	Tp6_ChrLoc_34930846	LOC_LG6_34930846	LG6	complement(join(34930846..34930940,34931054..34931126))	2.10611	494.721	-7.88	-43.32	5.77034	Yes	1	55	MTKIFKLVYAMILIFFLFFVVTNASSNCTTSLNCVHADCMAPAMPICLMEECVCV	24^25: TNA-SS	31	6	4.26	SSNCTTSLNCVHADCMAPAMPICLMEECVCV	TpNCR393/Tp6_ChrLoc_34930846
TpNCR394	Tp6g123888004	LOC123888004	LG6	complement(join(43692473..43692485,43692994..43693096,43693181..43693256))	1.94609	49.5516	-4.67	-19.48	4.3877	Yes	2	63	MVATLKFVYIVILFVSLLLVVALSQRECDTDEECYKKYPSTVPVTMICFEGYCRSQTIIMHNP	24^25: ALS-QR	39	4	5.22	QRECDTDEECYKKYPSTVPVTMICFEGYCRSQTIIMHNP	TpNCR394/Tp6g123888004
TpNCR395	Tp6g1238880051	LOC1238880051	LG6	complement(join(43698240..43698364,43698461..43698536))	1	1				No	1	66	MSDNLKFVYILTLFVSLFLVVVLGQRECNTDEECHKKFPLASAPMTCYEGYCYFKNSSMNFNVKRN	24^25: VLG-QR	42	4	8.52	QRECNTDEECHKKFPLASAPMTCYEGYCYFKNSSMNFNVKRN	TpNCR395/Tp6g1238880051
TpNCR396	Tp6_ChrLoc_43706120	LOC_LG6_43706120	LG6	complement(join(43706120..43706217,43706312..43706387))	2.10611	133.745	-5.99	-25.4	4.84537	Yes	1	57	MSDNLKFVYILTLFISLFLVVVFGQRECNTDEECHKKFPLASAPMTCYEGYCYFKNI	24^25: VFG-QR	33	4	5.8	QRECNTDEECHKKFPLASAPMTCYEGYCYFKNI	TpNCR396/Tp6_ChrLoc_43706120
TpNCR397	Tp6g123891193	LOC123891193	LG6	complement(join(45530312..45530427,45530519..45530627))	1.94609	330.012	-7.41	-10.2	3.28418	Yes	1	74	MAENHKLVFPVIIFVFLFLVVVKGIDTTTNLPSFTPGKECVTGEDCLKILRKVNGFKLICLNGYCRYGYKRKPY	24^25: VKG-ID	50	4	9.49	IDTTTNLPSFTPGKECVTGEDCLKILRKVNGFKLICLNGYCRYGYKRKPY	TpNCR397/Tp6g123891193
TpNCR398	Tp6g123891573	LOC123891573	LG6	complement(join(45787516..45787655,45787777..45787861))	1.94609	319.637	-7.36	-13.34	3.739	Yes	1	74	MTQISMLVYGFIMFLSLFIVITNGNSGQATPCLTDLDCPNLFYCKEKFCAPIVWKHSPRDKFRTIKGHKNGDRM	24^25: TNG-NS	50	4	9.53	NSGQATPCLTDLDCPNLFYCKEKFCAPIVWKHSPRDKFRTIKGHKNGDRM	TpNCR398/Tp6g123891573
TpNCR399	Tp6g123888744	LOC123888744	LG6	join(45838053..45838125,45838240..45838340)	1	1				No	1	57	MAQTLQFVYAFIIFLFIFLLAVNGAIPCVTDDDCPKEIPPEYYYKCMNKICILINLM	24^25: VNG-AI	33	4	4.72	AIPCVTDDDCPKEIPPEYYYKCMNKICILINLM	TpNCR399/Tp6g123888744
TpNCR400	Tp6g123892616	LOC123892616	LG6	join(45949952..45950024,45950177..45950289)	1.94609	207.236	-6.73	-12.77	3.66404	Yes	1	61	MAQTLKFVYAFIIFLSLFLVVANGAIIPCATDDDCPKAIPRTYYKCVNRICIVLSKGFVGL	24^25: ANG-AI	37	4	9.03	AIIPCATDDDCPKAIPRTYYKCVNRICIVLSKGFVGL	TpNCR400/Tp6g123892616
TpNCR401	Tp6g123891254	LOC123891254	LG6	complement(join(45961910..45961983,45962084..45962168))	2.63441	3341.64	-10.31	-26.69	4.93157	Yes	1	52	MAQIYMLVFAFIIFLSLLLVITSGDGGPATPCFTDFDCPNKFFCKDKFCAPI	24^25: TSG-DG	28	4	4.98	DGGPATPCFTDFDCPNKFFCKDKFCAPI	TpNCR401/Tp6g123891254
TpNCR402	Tp6g123890499	LOC123890499	LG6	join(45979079..45979139,45979240..45979406)	1.94609	187.656	-6.59	-17.95	4.24676	Yes	1	75	MFVYTFIIISLLVVTNGISFAIPCSTSKDCPEEVRRPFYYICMNKKCVLIRHKISNYCFQILDFIWSNLLPWCIT	21^22: SFA-IP	54	6	9.04	IPCSTSKDCPEEVRRPFYYICMNKKCVLIRHKISNYCFQILDFIWSNLLPWCIT	TpNCR402/Tp6g123890499
TpNCR403	Tp6g123891596	LOC123891596	LG6	join(45986568..45986643,45986740..45986849)	1.94609	88.5355	-5.51	-10.51	3.33331	Yes	1	61	MAENFKFVYALIIFISLIIFATSYDNKFFCYTDDDCDSNICRFPFVKKCRMFLCYCDLEKH	23^24: ATS-YD	38	6	5.85	YDNKFFCYTDDDCDSNICRFPFVKKCRMFLCYCDLEKH	TpNCR403/Tp6g123891596
TpNCR404	Tp6g123891863	LOC123891863	LG6	join(46082293..46082374,46082467..46082573)	2.8716	769.391	-8.07	-9.12	3.0967	Yes	1	62	MAQTLKLAYIVILFVSLFNVAVFGYHYKCDTIKDCYKILPKSFPETLWCLDGFCTVVIVVPI	N/A	62	4	8.5		TpNCR404/Tp6g123891863
TpNCR405	Tp7g123896989	LOC123896989	LG7	complement(join(11664841..11664959,11665067..11665136))	1.94609	18.89	-3.28	-15.62	4.00852	Yes	2	62	MVVLLEFIYILIIYLFLFIIVTNGVSLCSTDKDCLHVICYAQSIPKCIKHICKCVHISYVHQ	N/A	62	6	8.4		TpNCR405/Tp7g123896989
TpNCR406	Tp7g123897086	LOC123897086	LG7	join(13049569..13049647,13049777..13049892)	1.94609	364.875	-7.55	-18.68	4.31603	Yes	1	64	MTKIIKLFSIMIIFLFPIHVVFESINPYQHCKVDVDCPGQKCSPSNVPVCIFGFCYCVAPSILK	23^24: VFE-SI	41	6	8.43	SINPYQHCKVDVDCPGQKCSPSNVPVCIFGFCYCVAPSILK	TpNCR406/Tp7g123897086
TpNCR407	Tp7g123894460	LOC123894460	LG7	complement(join(16315172..16315299,16315432..16315504))	2.3143	165.628	-6.16	-14.54	3.88601	Yes	1	66	MAKILKGIYALIIFLFLILLVTGEDLIPIISIHGHHVPCITFTDCPQEKCQDPSVLWCVSKKCYCS	23^24: VTG-ED	43	6	6	EDLIPIISIHGHHVPCITFTDCPQEKCQDPSVLWCVSKKCYCS	TpNCR407/Tp7g123894460
TpNCR408	Tp7_ChrLoc_19134940	LOC_LG7_19134940	LG7	join(19134977..19135055,19135150..19135307)	1	1				No	1	78	MVEAIKFVYVMSIFFSLFLVAMNVDGAAFIMCTQDSDCPKDMCSSLSMNPKCHMFEEDDYFPDPLCICARVMPLFPSP	26^27: VDG-AA	52	6	4.52	AAFIMCTQDSDCPKDMCSSLSMNPKCHMFEEDDYFPDPLCICARVMPLFPSP	TpNCR408/Tp7_ChrLoc_19134940
TpNCR409	Tp7_ChrLoc_19147693	LOC_LG7_19147693	LG7	join(19147693..19147768,19147898..19148025)	2.10611	7.78447	-1.89	-4.3	1.89656	No	1	67	MVEAIKFVYVMVIFISLFLVAMNVDDSDCPKNRCSSDTKTKCYAFKTLLFPDSFCICDGEMSLDLIS	23^24: AMN-VD	44	5	4.74	VDDSDCPKNRCSSDTKTKCYAFKTLLFPDSFCICDGEMSLDLIS	TpNCR409/Tp7_ChrLoc_19147693
TpNCR410	Tp7g123893819	LOC123893819	LG7	join(19451401..19451479,19451581..19451717)	2.49973	484.871	-7.6	-13.45	3.75229	Yes	1	71	MAEAIKIVYVIIFFSLFLVAKGKIYKSMFKCSDVSDCPNDEKYTYGGVLKVKCYAFNSLFFPDPVCIYIGP	N/A	71	4	8.77		TpNCR410/Tp7g123893819
TpNCR411	Tp7g123897598	LOC123897598	LG7	join(24022974..24023052,24023158..24023261)	31.1706	640.548	-4.36	-13	3.69487	Yes	1	60	MLQIFKPLYAMIVFISLFFVVLDVSAGRGYYCSENVWCHQGLCTHPMKAICAPDNLCVCM	26^27: VSA-GR	34	6	7.47	GRGYYCSENVWCHQGLCTHPMKAICAPDNLCVCM	TpNCR411/Tp7g123897598
TpNCR412	Tp7g123899432	LOC123899432	LG7	join(37039147..37039225,37039326..37039423)	1.94609	49.3097	-4.66	-16.14	4.06453	Yes	1	58	MDKFFKFVYVMIFLFSQFLVSAIYFHSFKPCVRDRDCPACPFNLKKRCRKTVCMCQQG	12^13: VSA-IY	46	6	9.71	FLFSQFLVSAIYFHSFKPCVRDRDCPACPFNLKKRCRKTVCMCQQG	TpNCR412/Tp7g123899432
TpNCR413	Tp7g123898745	LOC123898745	LG7	join(37044267..37044345,37044447..37044538)	1.94609	71.1352	-5.19	-24.09	4.75394	Yes	1	56	MDNFFKFVYIMIFLFSEFLVSAYYVHPFKPCVCDRDCPTCPYRAIKRCRKGVCMCQ	22^23: VSA-YY	34	7	9.27	YYVHPFKPCVCDRDCPTCPYRAIKRCRKGVCMCQ	TpNCR413/Tp7g123898745
TpNCR414	Tp7g123898311	LOC123898311	LG7	complement(join(37418495..37418586,37418690..37418780))	1.94609	103.762	-5.74	-45.83	5.86777	Yes	1	56	MDKFFKFVYVIIILLSQFLVSMQYFQPSKPCIRDRDCPNCHYPARRRCHKSICVCQ	21^22: LVS-MQ	35	6	9.43	MQYFQPSKPCIRDRDCPNCHYPARRRCHKSICVCQ	TpNCR414/Tp7g123898311
TpNCR415	Tp7g123898309	LOC123898309	LG7	complement(join(37422122..37422216,37422312..37422390))	3.39248	271.065	-6.32	-11.24	3.44688	Yes	1	57	MDNFLKFVYVMIFLFSQYLVSAQYLPRAKPCVRNRDCPTCLYPAKRRCFNRICVCQG	22^23: VSA-QY	35	6	9.81	QYLPRAKPCVRNRDCPTCLYPAKRRCFNRICVCQG	TpNCR415/Tp7g123898309
TpNCR416	Tp7g123899056	LOC123899056	LG7	join(37708732..37708801,37708904..37709034)	1	1				No	1	66	MSKTLVFISAITLVLSLFLVSYNDSESKNNMIDSTHICNFDSDCHSLPCGPVATGRCIEYGCECVF	16^17: VLS-LF	50	6	4.66	LFLVSYNDSESKNNMIDSTHICNFDSDCHSLPCGPVATGRCIEYGCECVF	TpNCR416/Tp7g123899056
TpNCR417	Tp7_ChrLoc_38397069	LOC_LG7_38397069	LG7	complement(join(38397069..38397178,38397269..38397341))	2.10611	7.248	-1.78	-3.91	1.75799	No	1	60	MTRISKCFYALILFISLFLVVTNCVEITDYTPCKKNYDCPRNLCVPYIIPKCIVGVCICI	24^25: TNC-VE	36	6	8.46	VEITDYTPCKKNYDCPRNLCVPYIIPKCIVGVCICI	TpNCR417/Tp7_ChrLoc_38397069
TpNCR418	Tp7g123893879	LOC123893879	LG7	join(38672848..38672923,38673029..38673171)	3.34936	4002.15	-10.22	-28.99	5.07422	Yes	1	72	MAAILKFIYAMFLFISLFMFPMAIESKNCQTDEECLKNYRCPPHLSLQCIHGWCECEPPVEQPIETPVDLIE	26^27: IES-KN	46	6	4.66	KNCQTDEECLKNYRCPPHLSLQCIHGWCECEPPVEQPIETPVDLIE	TpNCR418/Tp7g123893879
TpNCR419	Tp7_ChrLoc_38697767	LOC_LG7_38697767	LG7	join(38697767..38697842,38697945..38698045)	2.10611	364.026	-7.43	-131.79	7.70156	Yes	1	58	MAAILKFIYAMFLFISLFLFATNIDAALVECRSDKECQNMVAPHCVMKCINNRCKCFI	26^27: IDA-AL	32	6	8.93	ALVECRSDKECQNMVAPHCVMKCINNRCKCFI	TpNCR419/Tp7_ChrLoc_38697767
TpNCR420	Tp7g123893885	LOC123893885	LG7	join(38703930..38704005,38704116..38704222)	2.41942	6536.31	-11.4	-30.78	5.17815	Yes	1	60	MVAVLKFIYAMLLFTSLFLFATNIAEYIDCVDETQCQEKYKCAPDLYLKCVDTWCHCLKN	25^26: NIA-EY	35	6	4.93	EYIDCVDETQCQEKYKCAPDLYLKCVDTWCHCLKN	TpNCR420/Tp7g123893885
TpNCR421	Tp7g123893905	LOC123893905	LG7	complement(join(38918771..38918868,38918990..38919059))	1.94609	55.2233	-4.83	-11	3.41099	Yes	1	55	MAEILKFIYVMIIFLFMCMIVTNGIYLCEHDEECPENECLYHEHSHCIWGVCRCV	14^15: TNG-IY	41	7	4.93	LFMCMIVTNGIYLCEHDEECPENECLYHEHSHCIWGVCRCV	TpNCR421/Tp7g123893905
TpNCR422	Tp7g12389390	LOC12389390	LG7	complement(join(38918771..38918868,38918990..38919059))	1	1				No	1	57	MAKIIKFIYVMIIFLFMPIVIGRICFCEHHEDCLDSECLEYNEHAMCKSGVCRCVPW	22^23: VIG-RI	35	7	5.22	RICFCEHHEDCLDSECLEYNEHAMCKSGVCRCVPW	TpNCR422/Tp7g12389390
TpNCR423	Tp7g123893906	LOC123893906	LG7	complement(join(38924694..38924797,38924966..38925035))	1.94609	149.714	-6.27	-11.91	3.5452	Yes	1	57	MAEILKFIYVMIIFLFMYIIVTNGNYLCDEDKDCPKNICLYNEYPRCMKGICRCVKL	N/A	57	6	8.36		TpNCR423/Tp7g123893906
TpNCR424	Tp7g123893907	LOC123893907	LG7	complement(join(38931294..38931391,38931493..38931571))	1.94609	363.532	-7.55	-63.12	6.42315	Yes	1	58	MAKIVKLVYINIIIFVYLFLLAASIYVNIRCDIDSDCPPNMCEYPKRPKCVARRCTCM	N/A	58	6	9.14		TpNCR424/Tp7g123893907
TpNCR425	Tp7g123893910	LOC123893910	LG7	complement(join(38955969..38956072,38956299..38956371))	1	1				No	1	58	MAEILKFACVMIILLFIMCIIVTNGIFLCDRDRDCPKPDCLPEEYPKCVRGVCKCIQF	25^26: TNG-IF	33	6	6.89	IFLCDRDRDCPKPDCLPEEYPKCVRGVCKCIQF	TpNCR425/Tp7g123893910
TpNCR426	Tp7_ChrLoc_39061912	LOC_LG7_39061912	LG7	complement(join(39061912..39062042,39062151..39062223))	3.79886	440.94	-6.86	-8.46	2.97119	Yes	1	67	MVKILKIVYALIILVSLILVVTSHSFVPCVTNDDCTDDPCIDPKKPQCYMEMCHCMPLSENKNPFHF	23^24: VTS-HS	44	6	5.19	HSFVPCVTNDDCTDDPCIDPKKPQCYMEMCHCMPLSENKNPFHF	TpNCR426/Tp7_ChrLoc_39061912
TpNCR427	Tp7g123893949	LOC123893949	LG7	complement(join(39481098..39481189,39481292..39481364))	1.94609	30.0303	-3.95	-13.1	3.70816	Yes	1	54	MANVIKFIYTMILFVSLILAVTNGDPSCTHDYDCPFIECPTHHMKCICNRCYCD	24^25: TNG-DP	30	7	5.49	DPSCTHDYDCPFIECPTHHMKCICNRCYCD	TpNCR427/Tp7g123893949
TpNCR428	Tp7g123897803	LOC123897803	LG7	join(40168022..40168100,40168187..40168293)	1.94609	27.7608	-3.83	-10.21	3.28603	Yes	1	61	MAKILKFFQIMFTFLFIFTIVIECLPEYNHFHKCYNDNSCPKTMCIPPRVPKCIRKSCRCI	26^27: CLP-EY	35	6	9.43	EYNHFHKCYNDNSCPKTMCIPPRVPKCIRKSCRCI	TpNCR428/Tp7g123897803
TpNCR429	Tp7g123898731	LOC123898731	LG7	join(40439268..40439334,40439430..40439557)	2.64045	1419.61	-9.07	-18.98	4.34262	Yes	1	64	MARSLFCALIIFLSIFLVVTHGDPEEQIEFVIKGVPCVSTFDCPITHCYPPSTPQCINEYCGCV	22^23: THG-DP	42	6	4.26	DPEEQIEFVIKGVPCVSTFDCPITHCYPPSTPQCINEYCGCV	TpNCR429/Tp7g123898731
TpNCR430	Tp7_ChrLoc_41558732	LOC_LG7_41558732	LG7	complement(join(41558732..41558829,41558939..41559014))	2.10611	48.3065	-4.52	-26.56	4.92257	Yes	1	57	MVAGIPSFFYALFIFLSLFLVATGENFILCYTTKDCPKNMCFPPQTPRCMEYYCKCM	24^25: ATG-EN	33	6	8.44	ENFILCYTTKDCPKNMCFPPQTPRCMEYYCKCM	TpNCR430/Tp7_ChrLoc_41558732
TpNCR431	Tp7g123894961	LOC123894961	LG7	complement(join(41679133..41679233,41679509..41679587))	1	1				No	1	59	MPKILKYVYAMNVFISLYFVLSDANSGSSVPCIGDKNCPDSLCFPLMIAICSNHMCFCI	24^25: SDA-NS	35	6	5.52	NSGSSVPCIGDKNCPDSLCFPLMIAICSNHMCFCI	TpNCR431/Tp7g123894961
TpNCR432	Tp7g123894967	LOC123894967	LG7	join(41728700..41728778,41728873..41728976)	1.94609	315.202	-7.34	-22.98	4.67289	Yes	1	60	MTANVLFVYVMIILISLFFILSGVSAGKGYRCKEDEDCPIPWCRPLLSVCTNHQCICMEV	26^27: VSA-GK	34	6	5.79	GKGYRCKEDEDCPIPWCRPLLSVCTNHQCICMEV	TpNCR432/Tp7g123894967
TpNCR433	Tp7g123894969	LOC123894969	LG7	complement(join(41730146..41730237,41730339..41730417))	1.94609	11.4636	-2.56	-8.32	2.94223	Yes	1	56	MTLTFKFAYVVILFIFLLLFLETIVNASCTKNEDCTSLECIYPKNQTCVFYTCICW	27^28: VNA-SC	29	6	4.87	SCTKNEDCTSLECIYPKNQTCVFYTCICW	TpNCR433/Tp7g123894969
TpNCR434	Tp7g123894976	LOC123894976	LG7	complement(join(41788431..41788528,41788629..41788698))	1.94609	346.298	-7.48	-99.78	7.21835	Yes	1	55	MAQIIKFFKAIILFYIFLVVTSVAVNGKCMKDWQCIGYCHPPRIGLCIDNICKCR	N/A	55	6	9.39		TpNCR434/Tp7g123894976
TpNCR435	Tp7g123894977	LOC123894977	LG7	complement(join(41793925..41794025,41794819..41794897))	1.94609	100.301	-5.69	-71.17	6.63152	Yes	1	59	MAHIDIVMFLKAIILFLFLFTVVTNGAYIRKCKQDRHCMDFCFFPNYGLCLAGICRCTF	19^20: TNG-AY	40	6	9.11	FTVVTNGAYIRKCKQDRHCMDFCFFPNYGLCLAGICRCTF	TpNCR435/Tp7g123894977
TpNCR436	Tp7g123894978	LOC123894978	LG7	complement(join(41799893..41799993,41800906..41800999))	1.94609	25.0851	-3.69	-7.75	2.82539	Yes	1	64	MKRCGEHMTHIIKFFKAIILFLFIFLIATNAAYIKNCKDSMGCLGYCFFPSYGLCIKDICRCVF	24^25: TNA-AY	40	6	8.82	FLIATNAAYIKNCKDSMGCLGYCFFPSYGLCIKDICRCVF	TpNCR436/Tp7g123894978
TpNCR437	Tp7g123894979	LOC123894979	LG7	join(41804048..41804135,41804297..41804402,41804502..41804508)	1.94609	33.2467	-4.09	-46.01	5.87459	Yes	2	66	MRKNTDEILKFVFVMILFCQLFIFVTVSGESYKVCEYSRDCYKDYLCNSSSVRRCIGYRCFCIYRI	29^30: VSG-ES	37	6	8.94	ESYKVCEYSRDCYKDYLCNSSSVRRCIGYRCFCIYRI	TpNCR437/Tp7g123894979
TpNCR438	Tp7g123894992	LOC123894992	LG7	join(41940001..41940073,41940175..41940282)	1.94609	408.999	-7.72	-89.83	7.03582	Yes	1	59	MSSMLYFFYALSIFLSLFLIVADHGSITCNDHSSCTKFPCIYPEIPKCVTNICKCVIIL	22^23: IVA-DH	37	6	7.4	DHGSITCNDHSSCTKFPCIYPEIPKCVTNICKCVIIL	TpNCR438/Tp7g123894992
TpNCR439	Tp7g123895002	LOC123895002	LG7	join(42043696..42043771,42043869..42043992,42044123..42044280)	1.94609	216.591	-6.8	-34.02	5.35118	Yes	2	66	MVQMFKFAYVTVFVLYLFLVVTKINSHDDDHDHPHPCILDSDCNHICPRSEIPVCVYKICFCRHPK	26^27: INS-HD	40	6	6.24	HDDDHDHPHPCILDSDCNHICPRSEIPVCVYKICFCRHPK	TpNCR439/Tp7g123895002
TpNCR440	Tp7g123895035	LOC123895035	LG7	complement(join(42432012..42432115,42432216..42432285))	1.94609	265.237	-7.09	-13.2	3.72102	Yes	1	57	MAKVFKVVYVTILFLSSFLVLIDAFRFCINKKDCPYMECDPPKNSTCIGNICGCTLG	N/A	57	6	8.78		TpNCR440/Tp7g123895035
TpNCR441	Tp7g123895057	LOC123895057	LG7	join(42667304..42667382,42667475..42667584)	1.94609	503.259	-8.01	-27.89	5.00756	Yes	1	62	MAQIPYYFYILIIFLSLFLNATDSSSYVISSNFPCKIPLDCPEDMCMYPRIQWCIQGYCECG	24^25: TDS-SS	38	6	4.55	SSYVISSNFPCKIPLDCPEDMCMYPRIQWCIQGYCECG	TpNCR441/Tp7g123895057
TpNCR442	Tp7g123895058	LOC123895058	LG7	join(42675399..42675477,42675572..42675690)	1.94609	95.0725	-5.61	-32.58	5.27639	Yes	1	65	MAQIPYYFYILIIFLSLFLIATRSSSYIIRTNFPCKIPLDCPENMCKHPHIRVIPWCVQGYCECA	N/A	65	6	8.72		TpNCR442/Tp7g123895058
TpNCR443	Tp7g123895059	LOC123895059	LG7	join(42680731..42680809,42680903..42681012)	1.94609	84.5319	-5.44	-27.06	4.95514	Yes	1	62	MAQIPYYFYVLIIFVSLFIVATNSSSNIISTDTPCKLPSDCPENLCTAPKVRWCVDRFCSCV	25^26: NSS-SN	37	6	6.77	SNIISTDTPCKLPSDCPENLCTAPKVRWCVDRFCSCV	TpNCR443/Tp7g123895059
TpNCR444	Tp7g123895061	LOC123895061	LG7	join(42687302..42687374,42687462..42687592)	2.49973	24.4102	-3.29	-5.09	2.15159	Yes	1	67	MAQISYFIYTLIVFLSLFIIAANSQITSSSTPCKLPRHCPANLCTAPLIRQCIDHLCSCSEVYSLHI	24^25: ANS-QI	43	6	8.47	QITSSSTPCKLPRHCPANLCTAPLIRQCIDHLCSCSEVYSLHI	TpNCR444/Tp7g123895061
TpNCR445	Tp7_ChrLoc_42698806	LOC_LG7_42698806	LG7	join(42698806..42698890,42698984..42699093)	2.10611	93.9312	-5.48	-40.62	5.65848	Yes	1	64	MAQIPYHFYVLIIFLSLFLVKTTSSSRSNVINTSIPCNMPYDCREITCIAPKVPWCVNCYCTCV	25^26: TSS-SR	39	7	8.38	SRSNVINTSIPCNMPYDCREITCIAPKVPWCVNCYCTCV	TpNCR445/Tp7_ChrLoc_42698806
TpNCR446	Tp7g123895063	LOC123895063	LG7	join(42715503..42715575,42715669..42715778)	1.94609	154.4	-6.31	-10.25	3.29172	Yes	1	60	MAQIPHFVYIVIIFLSLFLVPTNSVIKTSSIPCNLPNECPAILCTPPLIRWCIDHFCSCV	24^25: TNS-VI	36	6	7.34	VIKTSSIPCNLPNECPAILCTPPLIRWCIDHFCSCV	TpNCR446/Tp7g123895063
TpNCR447	Tp7_ChrLoc_42837084	LOC_LG7_42837084	LG7	join(42837084..42837134,42837431..42837583)	2.10611	395.548	-7.55	-69.55	6.59159	Yes	1	67	MSFNDSNFLLYLLITKWAVDNIYARYDGCESDNDCHKLFEGKEILNYYRAECQFDVCFLVRIKRIPK	24^25: IYA-RY	43	4	7.34	RYDGCESDNDCHKLFEGKEILNYYRAECQFDVCFLVRIKRIPK	TpNCR447/Tp7_ChrLoc_42837084
TpNCR448	Tp7g123895191	LOC123895191	LG7	complement(join(44192579..44192703,44193301..44193373))	1.94609	117.815	-5.92	-13.04	3.69929	Yes	1	65	MDLITKFIYALIIFISLFLVVTNSAEFPLIDSPSKFLCIHGTDCPWDLCIHLARTPSCIDFICEC	N/A	65	6	4.9		TpNCR448/Tp7g123895191
TpNCR449	Tp7g123898601	LOC123898601	LG7	complement(join(45501877..45502001,45502108..45502183))	3.70903	10583.4	-11.48	-15.63	4.00905	Yes	1	66	MAKIINFVYVMLLFISLLLGTKTVDASFQRCETDDDCPKTDTPDIPDKYLCYKKRCYLIKGGTLEN	26^27: VDA-SF	40	4	5.37	SFQRCETDDDCPKTDTPDIPDKYLCYKKRCYLIKGGTLEN	TpNCR449/Tp7g123898601
TpNCR450	Tp7_ChrLoc_46573478	LOC_LG7_46573478	LG7	join(46573478..46573550,46573688..46573797)	2.10611	191.614	-6.51	-137.36	7.7734	Yes	1	60	MVEILKIVYALMIFLSLILVVIGNGLRSCETNKDCAVEVCPNHKNSSCVWKGCYCYQDYY	23^24: VIG-NG	37	6	7.3	NGLRSCETNKDCAVEVCPNHKNSSCVWKGCYCYQDYY	TpNCR450/Tp7_ChrLoc_46573478
TpNCR451	Tp7_ChrLoc_46579477	LOC_LG7_46579477	LG7	join(46579477..46579552,46579657..46579775)	2.10611	139.956	-6.05	-7.82	2.84036	Yes	1	64	MAKILKIVYALIILVSLILLVNSHNTLRHCETNEDCASDDVCPEDLKRSMCLWKECYCFPQHDN	23^24: VNS-HN	41	6	5.04	HNTLRHCETNEDCASDDVCPEDLKRSMCLWKECYCFPQHDN	TpNCR451/Tp7_ChrLoc_46579477
TpNCR452	Tp7g123898759	LOC123898759	LG7	join(46580222..46580315,46580417..46580514)	1.94609	152.908	-6.3	-15.88	4.03628	Yes	1	63	MRHNMGEIQKNIVYALMIFLTLIMVHELGQHSLLPCKNNTDCANDRCLNYKTPICVSKKCYCL	27^28: VHE-LG	36	6	9.08	LGQHSLLPCKNNTDCANDRCLNYKTPICVSKKCYCL	TpNCR452/Tp7g123898759
TpNCR453	Tp7g123899394	LOC123899394	LG7	complement(join(47904583..47904683,47904786..47904858))	1.94609	127.875	-6.04	-21.26	4.53842	Yes	1	57	MTLIPCFLHALIIFLSLFLIATKIGSIPCSKTADCPSNMCDGAPRVPWCVDFYCECM	26^27: IGS-IP	31	6	4.53	IPCSKTADCPSNMCDGAPRVPWCVDFYCECM	TpNCR453/Tp7g123899394
TpNCR454	Tp7g123897336	LOC123897336	LG7	join(48404080..48404152,48404643..48404776)	1.94609	214.583	-6.78	-15.15	3.9559	Yes	1	68	MAKGYIFIYAMVIIFSIFISITNCSLHLCEKTEDCHDLVCFPPKVLNCNFNIVEGLKSILGYGVCECT	14^15: TNC-SL	54	7	5.18	FSIFISITNCSLHLCEKTEDCHDLVCFPPKVLNCNFNIVEGLKSILGYGVCECT	TpNCR454/Tp7g123897336
TpNCR455	Tp7g123897335	LOC123897335	LG7	join(48412054..48412126,48412616..48412761)	1.94609	8.44764	-2.12	-1.04	0.446502	No	1	72	MAKCYIFIYAMVIIFSIFISITNCSTQYICETTVDCHTFNLFCIPPKVLNCRFKIVEGLKSKYGLCDCTEIP	26^27: CST-QY	46	6	7.29	QYICETTVDCHTFNLFCIPPKVLNCRFKIVEGLKSKYGLCDCTEIP	TpNCR455/Tp7g123897335
TpNCR456	Tp7g123898650	LOC123898650	LG7	join(48421556..48421628,48422588..48422739)	1.94609	126.995	-6.03	-3.59	1.64005	No	1	74	MAEVYIFIYAMIIVFSIFISITNCSISICERTQQCHDLICLHPEIPYCNFNIQNPIKYILGFGICECINLNRGL	17^18: SIS-IC	57	7	6.26	FISITNCSISICERTQQCHDLICLHPEIPYCNFNIQNPIKYILGFGICECINLNRGL	TpNCR456/Tp7g123898650
TpNCR457	Tp7g123897833	LOC123897833	LG7	join(50343567..50343639,50344130..50344263)	1.94609	641.725	-8.37	-15.08	3.94821	Yes	1	68	MAKGYIFIYAMVIIFSIFISITNCSLHLCEKTEDCHDLVCFPPKVLNCSFNIVEGLKSILGYGVCECT	14^15: TNC-SL	54	7	5.18	FSIFISITNCSLHLCEKTEDCHDLVCFPPKVLNCSFNIVEGLKSILGYGVCECT	TpNCR457/Tp7g123897833
TpNCR458	Tp7g123900165	LOC123900165	LG7	join(50352174..50352246,50353170..50353309)	2.3143	692.561	-8.23	-12.37	3.60973	Yes	1	70	MAKVYIFIYAMIIVFSIFISITNCSISICEKTEQCHDFICLHPEIPYCNFNIQNPIKYILGMGICECIKP	17^18: SIS-IC	53	7	5.62	FISITNCSISICEKTEQCHDFICLHPEIPYCNFNIQNPIKYILGMGICECIKP	TpNCR458/Tp7g123900165
TpNCR459	Tp7g123900164	LOC123900164	LG7	join(50359321..50359363,50360237..50360379)	1.94609	86.3293	-5.47	-11.3	3.45708	Yes	1	61	MIIVFSIFISITNCRICKRTEQCHDFTCLHPKIPNCSFNIQHPIKYILGYGICECVKPRGL	N/A	61	7	9.15		TpNCR459/Tp7g123900164
TpNCR460	Tp7g123894141	LOC123894141	LG7	complement(join(56375553..56375671,56375772..56375841))	1.94609	150.551	-6.27	-12.02	3.56161	Yes	1	62	MVKIFIFVVLLFLTLLLVTKNVEAIWKCEVDDDCPRSTEDMLPYKWKCINHKCRFVLFFIEN	24^25: VEA-IW	38	4	5.87	IWKCEVDDDCPRSTEDMLPYKWKCINHKCRFVLFFIEN	TpNCR460/Tp7g123894141
